# Supplementary material for: Predicting in-hospital mortality from Coronavirus Disease 2019: A simple validated app for clinical use
Source: PLoS One. 2021 Jan 14;16(1):e0245281. doi: 10.1371/journal.pone.0245281 (PMC7808616; doi:10.1371/journal.pone.0245281)
Supplement: S1 Dataset — (XLSX) [file pone.0245281.s006.xlsx]

## Sheet: Foglio1
ID	Coorte	Sesso	Eta	Data_Ricovero	Dimesso	Data_dimissione	Deceduto	Status	Data_Morte	Terapia_intensiva	Data_trasferimento	GPT	PCR	LDH	Piastrine	Diabete	BPCO	Tumore	cardiop_isch	Malattia_di_fegato
1	Derivation	1	75	2020-02-21	0		1	1	2020-03-13	1	2020-02-22	25	8.6	533	NA	0	0	0	0	0
2	Derivation	1	58	2020-02-22	1	2020-03-08	0	0		0		14	1.8	173	232	0	0	0	0	0
3	Derivation	1	78	2020-02-22	0		1	1	2020-03-13	1	2020-02-28	47	10.4	380	207	0	0	1	0	0
4	Derivation	1	29	2020-02-22	1	2020-02-26	0	0		0		42	6.4	193	246	0	0	0	0	0
5	Derivation	2	57	2020-02-22	1	2020-02-29	0	0		0		12	0.6	167	242	0	0	0	0	0
6	Derivation	1	34	2020-02-22	1	2020-02-25	0	0		0		19	1.2	221	124	0	0	0	0	0
7	Derivation	2	26	2020-02-22	1	2020-02-26	0	0		0		39	5.8	368	141	0	0	0	0	0
8	Derivation	2	66	2020-02-22	1	2020-02-28	0	0		0		22	3	303	56	0	0	0	0	0
9	Derivation	2	44	2020-02-22	1	2020-02-29	0	0		0		11	0.4	197	130	0	0	0	0	0
10	Derivation	1	65	2020-02-22	1	2020-02-29	0	0		0		NA	4	295	111	0	0	0	0	0
11	Derivation	1	27	2020-02-23	1	2020-02-24	0	0		0		27	6.1	246	182	0	0	0	0	0
12	Derivation	1	44	2020-02-23	1	2020-02-26	0	0		0		19	3.1	202	130	0	0	0	0	0
13	Derivation	1	41	2020-02-23	1	2020-02-25	0	0		0		25	2.3	365	234	0	0	0	0	0
14	Derivation	2	42	2020-02-23	1	2020-02-24	0	0		0		28	16.1	237	147	0	0	0	0	0
15	Derivation	1	31	2020-02-23	1	2020-02-24	0	0		0		37	0.1	183	189	0	0	0	0	0
16	Derivation	1	23	2020-02-23	1	2020-02-24	0	0		0		NA	0.8	365	NA	0	0	0	0	0
17	Derivation	1	79	2020-02-23	0		1	1	2020-03-12	1	2020-02-28	NA	0.7	380	264	0	0	0	0	0
18	Derivation	2	44	2020-02-23	1	2020-02-24	0	0		0		22	2	365	121	0	0	0	0	0
19	Derivation	1	64	2020-02-23	1	2020-02-27	0	0		0		20	4	273	74	0	0	0	0	0
20	Derivation	2	44	2020-02-24	1	2020-02-27	0	0		0		NA	7.6	365	92	0	0	0	0	0
21	Derivation	1	67	2020-02-24	1	2020-03-08	0	0		0		9	7.1	160	310	0	0	0	0	0
22	Derivation	2	35	2020-02-24	1	2020-02-27	0	0		0		35	3.8	155	312	0	0	0	0	0
23	Derivation	1	46	2020-02-24	1	2020-03-23	0	0		0		21	7.2	281	78	0	0	0	0	0
24	Derivation	1	7	2020-02-24	1	2020-02-27	0	0		0		57	0.6	365	NA	0	0	0	0	0
25	Derivation	1	11	2020-02-24	1	2020-02-27	0	0		0		30	7.9	297	172	0	0	0	0	0
26	Derivation	1	35	2020-02-25	1	2020-03-13	0	0		0	2020-03-13	15	1.8	165	191	0	0	0	0	0
27	Derivation	2	82	2020-02-25	1	2020-03-03	0	0		0		17	0.2	180	270	1	0	0	0	0
28	Derivation	1	72	2020-02-25	1	2020-02-27	0	0		0		97	1	224	540	1	0	0	0	0
29	Derivation	1	73	2020-02-25	0		1	1	2020-02-28	0		42	2.8	299	NA	0	0	0	0	0
30	Derivation	1	45	2020-02-25	1	2020-03-09	0	0		0		28	3.3	237	214	0	0	0	0	0
31	Derivation	2	32	2020-02-25	1	2020-03-01	0	0		0		NA	0.2	194	318	0	0	0	0	0
32	Derivation	2	83	2020-02-25	1	2020-03-01	0	0		0	2020-02-28	40	0.4	365	149	0	0	0	0	0
33	Derivation	1	63	2020-02-25	1	2020-03-13	0	0		0	2020-02-26	13	7.5	222	290	0	1	0	0	0
34	Derivation	2	47	2020-02-25	1	2020-02-26	0	0		0		144	20.2	398	429	0	0	0	0	0
35	Derivation	1	64	2020-02-25	1	2020-02-29	0	0		0		25	2.9	222	175	0	0	0	0	0
36	Derivation	1	55	2020-02-25	1	2020-03-01	0	0		0		11	3.1	279	145	0	0	0	0	0
37	Derivation	1	51	2020-02-25	1	2020-02-26	0	0		0		20	7.6	365	198	0	0	0	0	0
38	Derivation	2	17	2020-02-25	1	2020-02-26	0	0		0		13	1.4	199	157	0	0	0	0	0
39	Derivation	2	13	2020-02-25	1	2020-02-26	0	0		0		28	1.3	254	148	0	0	0	0	0
40	Derivation	2	69	2020-02-26	1	2020-03-27	0	0		0	2020-03-06	13	3.3	167	149	0	0	1	0	0
41	Derivation	1	68	2020-02-26	1	2020-03-09	0	0		0		65	0.1	243	104	0	0	0	1	0
42	Derivation	1	65	2020-02-26	1	2020-03-01	0	0		0		15	2.9	244	102	0	0	1	0	0
43	Derivation	2	74	2020-02-26	1	2020-03-03	0	0		0		9	10.6	224	349	1	0	0	0	0
44	Derivation	2	47	2020-02-26	1	2020-02-29	0	0		0		16	10.5	293	202	0	0	0	0	0
45	Derivation	2	77	2020-02-27	1	2020-03-01	0	0		0		12	1.2	225	130	0	0	0	0	0
46	Derivation	2	16	2020-02-27	1	2020-02-29	0	0		0		43	11.8	273	311	0	0	0	0	0
47	Derivation	1	66	2020-02-27	1	2020-02-28	0	0		0		27	11.3	770	187	0	0	0	0	0
48	Derivation	1	76	2020-02-27	1	2020-03-20	0	0		0	2020-03-01	32	19.6	194	NA	0	0	0	0	0
49	Derivation	1	83	2020-02-27	1	2020-03-06	0	0		0		37	13.4	458	362	0	0	0	0	0
50	Derivation	1	73	2020-02-27	1	2020-03-22	0	0		0	2020-03-18	42	9.4	393	153	0	0	1	0	0
51	Derivation	2	72	2020-02-27	1	2020-03-08	0	0		0		43	8.5	419	255	0	0	0	0	0
52	Derivation	1	83	2020-02-27	0		1	1	2020-03-07	0		30	0.2	366	265	1	0	0	0	0
53	Derivation	1	79	2020-02-27	0		1	1	2020-03-15	0		22	5.1	217	252	1	0	0	0	0
54	Derivation	1	90	2020-02-27	0		1	1	2020-03-01	0		20	12.9	190	95	0	1	0	0	0
55	Derivation	1	70	2020-02-27	1	2020-03-05	0	0		0		15	12	225	152	0	0	0	0	0
56	Derivation	1	59	2020-02-27	1	2020-03-06	0	0		0	2020-02-29	13	6.7	339	117	0	0	0	0	1
57	Derivation	1	77	2020-02-28	1	2020-03-10	0	0		0		58	8.5	371	299	0	0	0	0	1
58	Derivation	2	44	2020-02-28	1	2020-03-12	0	0		0		20	2.3	180	231	1	0	0	0	0
59	Derivation	1	61	2020-02-28	1	2020-03-20	0	0		0	2020-03-17	27	8.4	370	124	0	0	0	0	0
60	Derivation	2	76	2020-02-28	1	2020-03-06	0	0		0		29	1.2	200	205	0	0	0	0	0
61	Derivation	1	80	2020-02-28	0		1	1	2020-03-03	0		33	6.9	399	188	1	0	0	0	0
62	Derivation	2	49	2020-02-28	1	2020-03-03	0	0		0		17	23.2	613	188	0	0	0	0	0
63	Derivation	2	94	2020-02-28	1	2020-03-04	0	0		0		20	4.1	268	453	0	0	0	0	0
64	Derivation	2	86	2020-02-28	0		1	1	2020-03-12	0		30	9.7	379	205	1	0	0	0	0
65	Derivation	1	82	2020-02-28	1	2020-03-11	0	0		0		15	11	408	325	0	0	0	0	0
66	Derivation	2	80	2020-02-28	0		1	1	2020-03-06	0		27	15.5	277	NA	0	0	1	0	0
67	Derivation	1	80	2020-02-29	1	2020-03-07	0	0		0		NA	3.5	178	246	0	0	0	0	0
68	Derivation	1	79	2020-02-29	0		1	1	2020-03-08	0		31	11.6	309	222	0	0	0	0	0
69	Derivation	1	68	2020-02-29	1	2020-03-15	0	0		0		26	18.1	318	215	1	0	0	0	0
70	Derivation	1	92	2020-02-29	0		1	1	2020-03-07	0		72	17.8	380	105	0	0	0	1	0
71	Derivation	1	74	2020-02-29	0		1	1	2020-03-09	0		47	15.6	387	94	0	0	0	0	0
72	Derivation	1	77	2020-02-29	1	2020-03-03	0	0		0		20	14.5	411	126	0	0	0	0	0
73	Derivation	1	65	2020-02-29	1	2020-03-09	0	0		0		NA	7	337	151	0	0	0	0	0
74	Derivation	2	69	2020-02-29	1	2020-03-07	0	0		0		31	19.6	245	135	0	0	0	0	0
75	Derivation	1	64	2020-02-29	1	2020-03-13	0	0		0	2020-03-02	19	5.2	207	194	1	0	0	0	0
76	Derivation	1	85	2020-02-29	1	2020-03-02	0	0		0		16	24.1	629	94	0	0	0	0	0
77	Derivation	1	52	2020-02-29	0		0	2		1	2020-03-06	17	1.7	358	NA	0	0	0	0	0
78	Derivation	1	75	2020-02-29	0		1	1	2020-03-18	1	2020-03-10	NA	10.4	380	NA	0	0	0	0	0
79	Derivation	2	36	2020-02-29	1	2020-03-02	0	0		0		25	3.8	476	57	0	0	0	0	0
80	Derivation	1	92	2020-02-29	0		1	1	2020-03-01	0		29	2.8	615	259	0	0	0	0	0
81	Derivation	1	61	2020-03-01	1	2020-03-19	0	0		0		22	0	267	186	0	0	0	0	0
82	Derivation	2	74	2020-03-01	1	2020-03-27	0	0		0	2020-03-18	29	0.2	365	177	1	0	0	0	0
83	Derivation	1	58	2020-03-01	1	2020-04-02	0	0		0	2020-03-11	46	37.9	380	154	0	0	0	0	0
84	Derivation	1	2	2020-03-01	1	2020-03-04	0	0		0		20	4.5	277	108	0	0	0	0	0
85	Derivation	1	73	2020-03-01	0		1	1	2020-03-06	0		35	22.7	462	118	1	0	0	0	0
86	Derivation	2	33	2020-03-01	1	2020-03-04	0	0		0		20	16.3	842	82	0	0	0	0	0
87	Derivation	1	77	2020-03-02	0		1	1	2020-03-10	0		53	18.1	672	186	0	0	0	1	0
88	Derivation	1	74	2020-03-02	0		1	1	2020-03-04	0		44	10.8	293	224	0	0	0	0	0
89	Derivation	1	72	2020-03-02	0		1	1	2020-03-10	0		NA	1.3	254	143	0	0	0	1	0
90	Derivation	1	74	2020-03-02	0		1	1	2020-03-25	0		19	17.1	331	229	1	0	0	0	1
91	Derivation	1	77	2020-03-02	0		1	1	2020-03-09	0		NA	2.9	211	138	0	0	0	0	0
92	Derivation	2	53	2020-03-02	1	2020-03-07	0	0		0		48	3.7	248	101	0	0	0	0	0
93	Derivation	1	62	2020-03-02	0		1	1	2020-03-18	1	2020-03-05	NA	15	380	338	0	0	0	0	0
94	Derivation	1	74	2020-03-02	0		1	1	2020-03-07	0		63	2.1	332	216	0	0	0	1	0
95	Derivation	2	60	2020-03-02	1	2020-04-21	0	0		1	2020-03-02	42	32.7	473	196	0	0	0	0	0
96	Derivation	1	71	2020-03-02	1	2020-03-06	0	0		0		42	29.6	330	219	1	0	0	0	0
97	Derivation	2	78	2020-03-02	1	2020-03-24	0	0		0	2020-03-20	15	34.9	590	279	1	1	0	0	0
98	Derivation	2	61	2020-03-02	1	2020-03-09	0	0		0		38	15.1	233	304	0	0	0	0	0
99	Derivation	2	80	2020-03-02	1	2020-03-12	0	0		0		84	9	576	170	0	0	0	0	0
100	Derivation	1	80	2020-03-02	0		1	1	2020-03-03	0		NA	2.7	290	144	0	0	0	0	0
101	Derivation	2	73	2020-03-02	1	2020-03-07	0	0		0		41	20.9	567	353	0	0	0	0	0
102	Derivation	1	69	2020-03-02	0		0	2		1	2020-03-04	33	15	393	165	NA	NA	NA	NA	NA
103	Derivation	1	77	2020-03-02	0		1	1	2020-03-12	0		NA	30.1	486	155	0	0	0	0	0
104	Derivation	1	50	2020-03-02	1	2020-04-16	0	0		0		43	11.3	329	94	0	0	0	0	0
105	Derivation	1	53	2020-03-02	1	2020-03-09	0	0		0		NA	8.7	365	188	0	0	0	0	0
106	Derivation	1	52	2020-03-02	1	2020-03-18	0	0		0		29	17.5	339	134	0	0	0	0	0
107	Derivation	1	57	2020-03-02	1	2020-03-07	0	0		0		28	7.4	278	152	0	0	0	0	0
108	Derivation	2	83	2020-03-02	1	2020-03-17	0	0		0	2020-03-10	145	22.6	1106	204	0	0	0	0	0
109	Derivation	1	64	2020-03-02	1	2020-04-11	0	0		0		26	12.8	416	417	0	0	0	0	0
110	Derivation	1	59	2020-03-02	1	2020-03-15	0	0		0		81	3.2	372	308	0	0	0	0	0
111	Derivation	2	69	2020-03-03	1	2020-03-10	0	0		0		19	6.7	258	171	0	0	0	0	0
112	Derivation	2	72	2020-03-03	0		1	1	2020-03-14	1	2020-03-04	37	6.3	426	135	0	0	0	0	0
113	Derivation	2	82	2020-03-03	0		1	1	2020-03-15	0		16	18.7	413	181	0	0	0	0	0
114	Derivation	1	54	2020-03-03	1	2020-03-07	0	0		0		NA	4.1	219	227	0	0	0	0	0
115	Derivation	1	67	2020-03-03	1	2020-03-06	0	0		0		27	3.6	214	154	0	0	0	1	0
116	Derivation	2	81	2020-03-03	1	2020-03-06	0	0		0		21	10.7	322	239	0	1	0	0	0
117	Derivation	1	43	2020-03-03	1	2020-03-26	0	0		0	2020-03-20	32	22.3	1224	239	0	0	0	0	0
118	Derivation	1	82	2020-03-03	1	2020-03-10	0	0		0		NA	3.4	263	184	0	0	0	0	0
119	Derivation	1	60	2020-03-03	1	2020-03-06	0	0		0		68	14.6	539	125	0	0	0	0	0
120	Derivation	1	44	2020-03-03	0		0	2		1	2020-03-06	NA	4.8	280	116	NA	NA	NA	NA	NA
121	Derivation	1	80	2020-03-04	0		1	1	2020-03-06	0		19	1	246	122	1	0	0	1	0
122	Derivation	1	72	2020-03-04	0		1	1	2020-03-10	0		37	6.4	380	192	0	0	0	0	0
123	Derivation	1	82	2020-03-04	1	2020-03-17	0	0		0	2020-03-10	NA	4.5	384	211	0	0	0	0	0
124	Derivation	1	66	2020-03-04	0		1	1	2020-03-07	0		30	14.6	304	136	1	0	0	1	0
125	Derivation	2	60	2020-03-04	1	2020-03-17	0	0		0		49	15.3	365	317	0	0	0	0	0
126	Derivation	1	73	2020-03-04	0		1	1	2020-03-11	0		49	9.7	567	NA	0	0	0	0	0
127	Derivation	2	33	2020-03-04	1	2020-03-27	0	0		0	2020-03-10	23	32.5	679	105	0	0	0	0	0
128	Derivation	1	76	2020-03-04	0		1	1	2020-03-10	1	2020-03-09	24	20.4	309	142	0	0	0	0	0
129	Derivation	1	70	2020-03-04	0		1	1	2020-03-09	1	2020-03-06	39	25.9	796	107	0	0	0	0	0
130	Derivation	1	71	2020-03-04	1	2020-03-11	0	0		0		35	5.9	353	145	0	0	0	1	0
131	Derivation	2	73	2020-03-04	0		1	1	2020-03-08	0		37	20.8	273	130	0	0	0	0	0
132	Derivation	1	85	2020-03-04	1	2020-03-12	0	0		0		27	43.5	832	274	0	0	0	0	0
133	Derivation	1	83	2020-03-04	0		1	1	2020-03-09	0		61	47.3	587	206	0	0	0	1	0
134	Derivation	1	81	2020-03-04	0		1	1	2020-03-13	0		35	17.4	380	237	0	0	0	0	0
135	Derivation	1	61	2020-03-04	0		0	2		1	2020-03-08	37	15.4	349	112	NA	NA	NA	NA	NA
136	Derivation	1	43	2020-03-04	0		0	2		1	2020-03-05	NA	9.1	409	221	0	0	0	0	0
137	Derivation	1	16	2020-03-04	1	2020-03-12	0	0		0		30	3.8	331	118	NA	NA	NA	NA	NA
138	Derivation	1	80	2020-03-05	0		1	1	2020-03-08	0		15	16.2	317	245	0	0	0	0	0
139	Derivation	1	79	2020-03-05	1	2020-03-19	0	0		0	2020-03-11	14	23.2	631	NA	NA	NA	NA	NA	NA
140	Derivation	1	65	2020-03-05	1	2020-03-14	0	0		0		26	12.8	533	341	0	0	0	0	0
141	Derivation	2	90	2020-03-05	0		1	1	2020-03-25	0	2020-03-18	19	10.1	273	128	0	0	0	0	0
142	Derivation	1	71	2020-03-05	0		1	1	2020-03-11	0		16	8.7	239	367	0	0	0	0	0
143	Derivation	1	84	2020-03-05	1	2020-03-20	0	0		0	2020-03-11	75	18.3	583	221	0	1	0	0	0
144	Derivation	1	74	2020-03-05	0		1	1	2020-03-15	0		46	10.4	566	254	1	0	0	0	0
145	Derivation	1	78	2020-03-05	1	2020-03-24	0	0		0	2020-03-19	24	4.6	407	NA	0	0	0	0	0
146	Derivation	1	70	2020-03-06	0		1	1	2020-04-03	0		17	26.5	272	196	0	0	0	0	0
147	Derivation	1	65	2020-03-06	1	2020-03-18	0	0		0	2020-03-15	NA	7.4	652	290	0	0	0	0	0
148	Derivation	1	57	2020-03-06	0		1	1	2020-03-20	1	2020-03-06	31	16.9	545	203	0	0	0	0	0
149	Derivation	1	97	2020-03-06	0		1	1	2020-03-10	0		30	5.2	345	186	0	0	0	0	0
150	Derivation	1	26	2020-03-06	1	2020-04-07	0	0		0	2020-03-08	28	14.5	411	284	0	0	0	0	0
151	Derivation	1	65	2020-03-06	0		1	1	2020-03-13	1	2020-03-10	14	12.9	328	47	0	0	0	0	0
152	Derivation	1	77	2020-03-06	0		1	1	2020-04-06	0	2020-03-19	23	15.2	495	108	0	1	0	1	0
153	Derivation	1	79	2020-03-06	0		1	1	2020-03-12	0		NA	20.2	380	186	0	0	0	1	1
154	Derivation	1	89	2020-03-06	0		1	1	2020-03-07	0		77	26.4	543	201	0	0	0	0	0
155	Derivation	1	77	2020-03-07	0		1	1	2020-03-11	0		41	2.8	333	203	0	0	0	0	0
156	Derivation	1	85	2020-03-07	0		1	1	2020-03-11	0		138	19.2	591	176	0	0	0	0	0
157	Derivation	2	72	2020-03-07	1	2020-03-12	0	0		0		30	25	248	341	0	0	0	0	0
158	Derivation	1	82	2020-03-07	1	2020-03-23	0	0		0	2020-03-15	20	3.6	323	109	0	0	0	0	0
159	Derivation	1	42	2020-03-07	1	2020-03-10	0	0		0		34	13.7	334	348	0	0	0	0	0
160	Derivation	2	56	2020-03-07	1	2020-04-02	0	0		0	2020-03-12	75	15.6	414	175	0	0	0	0	0
161	Derivation	1	80	2020-03-07	0		1	1	2020-03-12	0		NA	16.6	430	204	0	0	0	1	0
162	Derivation	1	86	2020-03-07	0		1	1	2020-03-10	0		39	13.7	380	178	0	0	0	0	1
163	Derivation	1	78	2020-03-07	0		1	1	2020-03-12	0		9	33.5	604	158	0	1	0	0	0
164	Derivation	1	83	2020-03-07	1	2020-03-20	0	0		0	2020-03-17	60	37.2	946	421	0	0	0	0	0
165	Derivation	1	76	2020-03-07	1	2020-03-21	0	0		0	2020-03-18	21	11.5	197	473	0	0	0	0	0
166	Derivation	2	81	2020-03-07	1	2020-03-12	0	0		0		21	18.4	369	152	0	0	0	0	0
167	Derivation	1	83	2020-03-07	0		1	1	2020-03-08	0		19	2.1	415	298	0	0	0	1	0
168	Derivation	1	75	2020-03-07	1	2020-04-02	0	0		0	2020-03-26	NA	14.4	336	225	1	0	0	0	1
169	Derivation	1	59	2020-03-07	1	2020-04-03	0	0		0	2020-03-11	25	15.3	574	32	0	0	0	0	0
170	Derivation	1	79	2020-03-07	0		1	1	2020-03-09	0		38	12.3	487	127	1	0	0	0	0
171	Derivation	1	69	2020-03-08	1	2020-03-20	0	0		0	2020-03-19	49	18.9	390	435	0	0	0	0	1
172	Derivation	2	82	2020-03-08	0		1	1	2020-03-13	0		52	28	518	46	0	0	1	0	1
173	Derivation	1	73	2020-03-08	0		1	1	2020-03-17	1	2020-03-09	51	2.8	250	694	0	0	0	0	0
174	Derivation	2	85	2020-03-08	0		1	1	2020-03-20	0		47	8.6	399	244	0	0	0	0	0
175	Derivation	2	71	2020-03-08	1	2020-03-26	0	0		0	2020-03-23	44	15.3	582	191	0	0	0	0	0
176	Derivation	1	58	2020-03-08	1	2020-03-21	0	0		0		35	15	566	554	0	0	0	0	0
177	Derivation	1	71	2020-03-08	1	2020-03-10	0	0		0		60	4.4	241	442	0	0	0	0	0
178	Derivation	2	80	2020-03-08	1	2020-03-30	0	0		0	2020-03-15	NA	9.7	365	259	0	0	0	0	0
179	Derivation	1	66	2020-03-08	1	2020-03-11	0	0		0		42	27.4	485	158	0	0	0	0	0
180	Derivation	1	63	2020-03-08	1	2020-03-22	0	0		0	2020-03-19	14	3.1	274	174	0	0	0	0	0
181	Derivation	1	69	2020-03-08	0		1	1	2020-03-24	1	2020-03-18	12	33.4	272	302	0	0	0	0	0
182	Derivation	1	73	2020-03-08	0		0	2		1	2020-03-14	59	9.3	446	137	NA	NA	NA	NA	NA
183	Derivation	2	65	2020-03-09	0		1	1	2020-03-19	0		122	4.1	347	NA	0	0	0	0	0
184	Derivation	1	79	2020-03-09	1	2020-03-19	0	0		0	2020-03-15	24	18.9	437	305	0	0	0	0	0
185	Derivation	1	42	2020-03-09	0		0	2		0		31	26.6	488	310	NA	NA	NA	NA	NA
186	Derivation	2	94	2020-03-09	0		1	1	2020-03-14	0		250	14.1	1058	300	0	1	0	0	0
187	Derivation	1	83	2020-03-09	0		1	1	2020-03-11	0		17	13.8	262	345	1	0	0	0	0
188	Derivation	1	77	2020-03-09	1	2020-03-12	0	0		0		NA	4.8	529	451	0	0	0	1	0
189	Derivation	1	38	2020-03-09	0		1	1	2020-03-21	0		15	7.2	234	167	1	0	0	0	0
190	Derivation	2	79	2020-03-09	1	2020-03-30	0	0		0	2020-03-22	35	15.1	350	275	0	0	0	0	0
191	Derivation	1	57	2020-03-09	0		1	1	2020-03-31	1	2020-03-11	23	6.7	185	163	0	0	0	1	0
192	Derivation	1	75	2020-03-09	0		0	2		1	2020-03-10	58	13.5	583	117	NA	NA	NA	NA	NA
193	Derivation	1	85	2020-03-09	0		1	1	2020-03-09	0		76	14.3	222	96	0	0	0	0	0
194	Derivation	2	88	2020-03-09	0		1	1	2020-03-13	0		NA	13.5	189	76	1	0	0	0	0
195	Derivation	1	69	2020-03-09	1	2020-03-14	0	0		0		57	13.8	365	194	0	1	0	0	0
196	Derivation	1	57	2020-03-10	1	2020-04-01	0	0		0		44	3.6	296	347	0	0	0	0	0
197	Derivation	2	90	2020-03-10	0		1	1	2020-03-11	0		31	24.8	523	220	1	0	0	0	1
198	Derivation	1	73	2020-03-10	0		1	1	2020-03-25	1	2020-03-17	10	1.8	168	138	0	0	0	0	0
199	Derivation	1	67	2020-03-10	1	2020-03-12	0	0		0		59	1.8	365	274	0	0	0	0	0
200	Derivation	1	60	2020-03-10	1	2020-03-18	0	0		0	2020-03-15	15	17.5	336	236	0	0	0	0	0
201	Derivation	2	82	2020-03-10	0		1	1	2020-03-18	0	2020-03-14	15	5.4	380	246	0	0	0	0	0
202	Derivation	1	82	2020-03-10	1	2020-03-12	0	0		0		33	35.6	655	429	0	0	0	0	0
203	Derivation	2	68	2020-03-10	1	2020-03-27	0	0		0	2020-03-21	51	7.6	382	120	0	0	0	0	0
204	Derivation	2	53	2020-03-10	1	2020-03-18	0	0		0	2020-03-14	10	14.1	302	201	0	0	0	0	0
205	Derivation	1	79	2020-03-10	1	2020-04-09	0	0		0	2020-03-21	NA	3.2	274	289	1	0	0	0	0
206	Derivation	2	78	2020-03-10	0		1	1	2020-03-13	0		27	1.6	397	95	0	0	0	0	0
207	Derivation	1	69	2020-03-10	0		1	1	2020-03-14	0		19	12.4	380	272	1	0	0	1	0
208	Derivation	2	45	2020-03-11	1	2020-03-13	0	0		0		40	14.8	622	310	0	0	0	0	0
209	Derivation	1	79	2020-03-11	0		1	1	2020-03-12	0		22	2.5	272	172	1	0	0	1	0
210	Derivation	1	73	2020-03-11	0		1	1	2020-03-17	0		13	32.9	347	332	1	0	0	0	0
211	Derivation	1	74	2020-03-11	1	2020-03-30	0	0		0		25	4.9	433	177	0	1	0	1	0
212	Derivation	1	62	2020-03-11	1	2020-03-20	0	0		0	2020-03-14	45	12.6	238	168	0	0	0	0	0
213	Derivation	1	68	2020-03-11	1	2020-03-27	0	0		0	2020-03-21	40	30.3	316	171	1	0	0	0	0
214	Derivation	2	85	2020-03-11	0		1	1	2020-03-14	0		24	25.7	438	155	0	0	0	0	0
215	Derivation	1	69	2020-03-11	0		0	2		1	2020-03-13	89	9.7	357	110	NA	NA	NA	NA	NA
216	Derivation	1	30	2020-03-11	1	2020-03-19	0	0		0	2020-03-16	NA	12.9	365	196	0	0	0	0	0
217	Derivation	1	73	2020-03-11	1	2020-03-24	0	0		0	2020-03-20	24	23.3	343	234	0	0	0	0	0
218	Derivation	1	59	2020-03-11	1	2020-03-26	0	0		0	2020-03-24	83	20.6	748	277	0	0	0	0	0
219	Derivation	1	79	2020-03-11	1	2020-03-28	0	0		0	2020-03-14	99	18.1	502	122	0	0	0	0	0
220	Derivation	2	56	2020-03-11	1	2020-03-30	0	0		0	2020-03-25	32	11.6	424	80	1	0	0	0	0
221	Derivation	1	66	2020-03-11	0		0	2		1	2020-03-18	21	2.5	257	96	0	0	0	0	0
222	Derivation	1	80	2020-03-11	1	2020-03-25	0	0		0	2020-03-23	32	16	344	219	0	0	0	0	0
223	Derivation	1	72	2020-03-11	0		1	1	2020-03-12	0		25	11.9	433	248	0	0	0	0	0
224	Derivation	2	82	2020-03-11	0		1	1	2020-03-14	0		NA	9.8	355	166	0	0	0	0	0
225	Derivation	2	59	2020-03-12	1	2020-03-13	0	0		0		35	1.1	178	142	0	0	0	0	0
226	Derivation	2	73	2020-03-12	0		0	2		0		NA	7.6	365	NA	NA	NA	NA	NA	NA
227	Derivation	1	79	2020-03-12	0		1	1	2020-03-13	0		NA	10.4	380	152	0	0	0	1	0
228	Derivation	1	47	2020-03-12	1	2020-03-13	0	0		0		NA	7.6	365	218	0	0	0	0	0
229	Derivation	1	33	2020-03-12	1	2020-03-13	0	0		0		11	4.7	345	198	0	0	0	0	0
230	Derivation	1	66	2020-03-12	1	2020-03-13	0	0		0		20	11.8	352	238	0	0	0	0	0
231	Derivation	2	85	2020-03-12	0		1	1	2020-03-21	0		36	21.5	347	313	0	0	0	0	0
232	Derivation	1	46	2020-03-12	1	2020-04-16	0	0		0	2020-03-14	86	4	449	338	0	0	0	0	0
233	Derivation	2	44	2020-03-12	1	2020-03-19	0	0		0	2020-03-14	NA	7.6	365	NA	0	0	0	0	0
234	Derivation	1	67	2020-03-12	0		1	1	2020-03-22	0		92	25.6	1140	319	0	0	0	0	0
235	Derivation	1	41	2020-03-12	1	2020-03-19	0	0		0		22	6.6	381	184	0	0	0	0	0
236	Derivation	2	79	2020-03-12	0		1	1	2020-03-22	0		NA	10.4	380	394	0	0	0	0	0
237	Derivation	1	79	2020-03-12	0		1	1	2020-03-31	0		NA	10.4	380	252	0	0	0	0	0
238	Derivation	2	79	2020-03-12	1	2020-03-19	0	0		0	2020-03-14	26	0.2	672	348	NA	NA	NA	NA	NA
239	Derivation	2	40	2020-03-12	1	2020-03-13	0	0		0		31	0.1	562	303	0	0	0	0	0
240	Derivation	1	57	2020-03-12	0		0	2		0		37	3.1	206	308	NA	NA	NA	NA	NA
241	Derivation	2	42	2020-03-12	1	2020-03-13	0	0		0		10	1.3	239	207	0	0	0	0	0
242	Derivation	1	79	2020-03-12	0		1	1	2020-03-19	0		54	12.8	511	345	0	0	0	1	0
243	Derivation	2	50	2020-03-12	1	2020-03-27	0	0		0		36	6.7	525	179	0	0	0	0	0
244	Derivation	2	52	2020-03-12	0		0	2		1	2020-03-15	29	4.5	459	189	NA	NA	NA	NA	NA
245	Derivation	2	73	2020-03-12	1	2020-03-24	0	0		0	2020-03-19	30	9.7	392	217	1	0	0	0	0
246	Derivation	1	31	2020-03-12	1	2020-03-15	0	0		0		20	3.2	176	239	0	0	0	0	0
247	Derivation	1	46	2020-03-13	1	2020-04-01	0	0		0	2020-03-19	20	13.4	400	168	0	0	0	0	1
248	Derivation	1	63	2020-03-13	0		1	1	2020-03-22	1	2020-03-18	NA	10.4	380	121	0	0	0	0	0
249	Derivation	1	80	2020-03-13	1	2020-03-29	0	0		0	2020-03-24	34	8.2	171	291	0	1	0	0	0
250	Derivation	2	84	2020-03-13	0		1	1	2020-03-16	0		22	2	392	201	0	0	0	0	0
251	Derivation	1	61	2020-03-13	0		1	1	2020-03-20	1	2020-03-13	37	35	422	133	0	0	0	1	1
252	Derivation	2	72	2020-03-13	1	2020-03-21	0	0		0	2020-03-18	18	2.5	497	159	0	0	0	0	0
253	Derivation	2	48	2020-03-13	1	2020-03-13	0	0		0		39	6.6	334	91	0	0	0	0	0
254	Derivation	1	73	2020-03-13	0		1	1	2020-03-23	0		140	8.9	462	378	0	0	0	0	0
255	Derivation	2	86	2020-03-13	1	2020-03-31	0	0		0	2020-03-26	69	4.8	482	436	1	0	0	1	0
256	Derivation	2	47	2020-03-13	1	2020-03-13	0	0		0		23	4.6	403	155	0	0	0	0	0
257	Derivation	1	59	2020-03-13	0		1	1	2020-04-19	1	2020-03-16	19	4.7	453	253	0	0	0	0	0
258	Derivation	1	98	2020-03-13	0		1	1	2020-03-30	0		34	12.6	351	327	0	0	0	0	0
259	Derivation	1	63	2020-03-13	0		1	1	2020-03-27	0		74	11.5	347	200	1	0	0	0	1
260	Derivation	2	75	2020-03-13	1	2020-03-26	0	0		0	2020-03-22	12	1.8	406	235	0	0	0	0	0
261	Derivation	1	49	2020-03-13	1	2020-03-23	0	0		0		70	7.3	333	168	0	0	0	0	0
262	Derivation	1	67	2020-03-14	0		1	1	2020-03-17	0		70	5.6	253	246	0	0	0	0	0
263	Derivation	2	76	2020-03-14	1	2020-03-31	0	0		0	2020-03-29	41	17	360	334	0	0	0	0	1
264	Derivation	1	43	2020-03-14	1	2020-03-27	0	0		0		20	0.9	266	362	0	0	0	0	0
265	Derivation	1	51	2020-03-14	1	2020-04-01	0	0		0	2020-03-29	176	5.6	443	169	0	0	0	0	0
266	Derivation	1	76	2020-03-14	0		1	1	2020-03-17	0		66	4.6	439	156	NA	NA	NA	NA	NA
267	Derivation	1	61	2020-03-14	1	2020-03-24	0	0		0	2020-03-20	29	5.1	521	230	0	0	0	0	0
268	Derivation	2	54	2020-03-14	1	2020-04-04	0	0		0		49	3.7	369	551	0	0	0	0	0
269	Derivation	1	77	2020-03-14	1	2020-03-16	0	0		0		36	1.2	463	61	0	0	0	0	0
270	Derivation	1	73	2020-03-14	0		1	1	2020-03-25	0		31	1.3	276	304	0	0	0	0	0
271	Derivation	2	29	2020-03-14	1	2020-03-25	0	0		0		76	1.6	489	135	0	0	0	0	0
272	Derivation	1	65	2020-03-14	1	2020-03-24	0	0		0	2020-03-18	68	35.1	494	281	1	0	0	0	0
273	Derivation	1	65	2020-03-14	1	2020-04-10	0	0		0		55	7.9	415	191	0	0	0	0	0
274	Derivation	2	63	2020-03-14	1	2020-03-25	0	0		0	2020-03-17	73	2.5	348	333	0	0	1	0	0
275	Derivation	1	78	2020-03-14	0		1	1	2020-03-27	0		26	5.9	616	63	0	0	0	1	0
276	Derivation	1	44	2020-03-14	1	2020-03-19	0	0		0		22	2.1	338	415	0	0	0	0	0
277	Derivation	1	77	2020-03-14	0		1	1	2020-03-24	0		82	8.6	356	182	0	0	0	0	0
278	Derivation	1	48	2020-03-14	1	2020-03-20	0	0		0	2020-03-19	44	21	437	170	0	0	0	0	0
279	Derivation	1	76	2020-03-15	0		1	1	2020-03-17	0		39	3.7	482	156	0	0	0	0	0
280	Derivation	1	78	2020-03-15	0		0	2		0		19	23.9	876	155	NA	NA	NA	NA	NA
281	Derivation	1	71	2020-03-15	0		1	1	2020-03-21	0		19	7.3	323	182	0	0	0	0	0
282	Derivation	2	63	2020-03-15	0		0	2		0		39	5.9	681	293	NA	NA	NA	NA	NA
283	Derivation	1	72	2020-03-15	0		0	2		0		117	2.9	534	250	NA	NA	NA	NA	NA
284	Derivation	1	80	2020-03-15	1	2020-03-23	0	0		0	2020-03-19	42	6.8	447	201	1	0	0	0	0
285	Derivation	1	47	2020-03-15	1	2020-03-27	0	0		0		19	24.8	605	844	NA	NA	NA	NA	NA
286	Derivation	1	51	2020-03-15	1	2020-04-02	0	0		0		36	8.8	501	151	1	0	0	0	0
287	Derivation	1	51	2020-03-15	0		0	2		1	2020-03-17	29	15.1	366	246	0	0	0	0	0
288	Derivation	2	64	2020-03-16	1	2020-03-19	0	0		0		30	3.3	461	182	0	0	0	0	0
289	Derivation	1	66	2020-03-16	0		1	1	2020-03-19	0		53	9.7	694	251	0	0	0	0	0
290	Derivation	1	49	2020-03-16	0		0	2		1	2020-03-23	41	15.4	354	263	NA	NA	NA	NA	NA
291	Derivation	1	59	2020-03-16	0		1	1	2020-04-12	1	2020-03-27	56	14.6	755	276	0	0	0	0	0
292	Derivation	2	65	2020-03-16	0		1	1	2020-03-22	1	2020-03-20	190	4.1	1235	345	NA	NA	NA	NA	NA
293	Derivation	1	65	2020-03-16	0		1	1	2020-03-28	0		29	9	504	68	0	0	0	0	1
294	Derivation	1	50	2020-03-17	0		0	2		1	2020-03-20	71	1.6	315	121	NA	NA	NA	NA	NA
295	Derivation	2	86	2020-03-17	0		1	1	2020-03-21	0		31	14.9	593	193	0	0	1	0	0
296	Derivation	1	70	2020-03-17	0		1	1	2020-03-29	0		53	5	382	290	1	0	0	0	1
297	Derivation	1	65	2020-03-17	0		0	2		1	2020-03-22	88	25.9	1631	75	NA	NA	NA	NA	NA
298	Derivation	2	71	2020-03-17	1	2020-04-02	0	0		0		53	2.3	616	194	0	1	0	0	0
299	Derivation	1	73	2020-03-17	0		1	1	2020-04-15	1	2020-03-23	26	3.6	359	290	0	0	0	0	0
300	Derivation	2	49	2020-03-17	1	2020-03-26	0	0		0		38	2.6	452	151	0	0	0	0	0
301	Derivation	2	97	2020-03-17	0		1	1	2020-03-26	0	2020-03-18	121	10.7	359	171	0	0	0	0	0
302	Derivation	1	56	2020-03-17	0		0	2		1	2020-03-27	197	2.1	346	340	NA	NA	NA	NA	NA
303	Derivation	2	57	2020-03-18	0		1	1	2020-03-23	0		31	6.7	317	201	1	0	0	0	0
304	Derivation	2	78	2020-03-18	0		1	1	2020-03-21	0		23	0.1	160	140	0	0	0	1	0
305	Derivation	1	59	2020-03-18	0		1	1	2020-04-03	1	2020-03-21	10	3.8	1132	219	0	0	0	0	0
306	Derivation	1	73	2020-03-18	0		1	1	2020-03-26	0		146	5	343	317	0	0	0	0	0
307	Derivation	1	80	2020-03-18	0		1	1	2020-03-31	0	2020-03-27	128	13.2	534	596	0	0	0	1	0
308	Derivation	1	63	2020-03-18	1	2020-03-25	0	0		0	2020-03-23	28	2.7	668	194	0	0	0	0	0
309	Derivation	2	55	2020-03-18	1	2020-03-19	0	0		0		90	42	489	86	0	0	0	0	0
310	Derivation	1	66	2020-03-18	1	2020-03-27	0	0		0	2020-03-23	98	13.1	232	344	0	0	0	0	0
311	Derivation	1	62	2020-03-18	0		1	1	2020-03-22	0		41	13.1	516	389	1	0	0	0	0
312	Derivation	1	57	2020-03-18	1	2020-03-19	0	0		0		18	1.1	446	195	0	0	0	0	0
313	Derivation	2	59	2020-03-18	0		1	1	2020-03-21	0		40	0.4	1532	283	0	0	0	0	0
314	Derivation	1	71	2020-03-18	0		1	1	2020-04-02	0		NA	10.4	524	254	0	0	0	0	1
315	Derivation	1	38	2020-03-18	1	2020-03-23	0	0		0		19	17.5	245	478	0	0	0	0	0
316	Derivation	2	70	2020-03-19	0		0	2		0		17	5.6	298	255	NA	NA	NA	NA	NA
317	Derivation	1	69	2020-03-19	0		0	2		0		41	2.9	527	313	NA	NA	NA	NA	NA
318	Derivation	1	61	2020-03-19	1	2020-04-05	0	0		0		35	8.7	410	231	0	0	0	0	0
319	Derivation	1	56	2020-03-19	1	2020-03-29	0	0		0		81	0.3	310	295	0	0	0	0	0
320	Derivation	2	89	2020-03-19	0		1	1	2020-03-20	0		35	4.5	346	148	NA	NA	NA	NA	NA
321	Derivation	1	73	2020-03-19	1	2020-04-05	0	0		0	2020-03-29	16	6.8	390	320	0	0	0	0	0
322	Derivation	2	75	2020-03-19	1	2020-04-12	0	0		0		37	9.3	319	266	0	0	0	0	0
323	Derivation	1	64	2020-03-19	0		0	2		0		29	2.1	357	300	NA	NA	NA	NA	NA
324	Derivation	1	44	2020-03-19	1	2020-03-26	0	0		0	2020-03-22	10	6.2	458	296	0	0	0	0	0
325	Derivation	1	57	2020-03-19	1	2020-04-16	0	0		0		27	11.7	605	215	0	0	0	0	0
326	Derivation	1	56	2020-03-19	1	2020-03-27	0	0		0	2020-03-24	69	2	328	351	0	0	0	0	0
327	Derivation	2	66	2020-03-19	0		0	2		0		118	6.1	260	201	NA	NA	NA	NA	NA
328	Derivation	1	55	2020-03-19	0		1	1	2020-03-29	1	2020-03-24	68	8.3	434	349	0	1	0	0	0
329	Derivation	1	61	2020-03-19	1	2020-04-12	0	0		0		NA	2.5	423	112	0	0	0	1	0
330	Derivation	2	86	2020-03-20	0		1	1	2020-03-28	0		20	6.9	414	233	0	0	0	0	0
331	Derivation	1	43	2020-03-20	1	2020-03-28	0	0		0		NA	11.8	381	244	0	0	0	0	0
332	Derivation	2	61	2020-03-20	0		1	1	2020-03-28	0		23	1.4	441	270	1	0	0	0	0
333	Derivation	1	69	2020-03-20	1	2020-04-16	0	0		0		34	4.5	1002	230	0	0	0	1	0
334	Derivation	2	51	2020-03-20	1	2020-03-23	0	0		0	2020-03-20	47	7.7	1138	NA	0	0	0	0	0
335	Derivation	1	58	2020-03-20	1	2020-04-17	0	0		0		34	17.9	256	230	0	0	0	0	0
336	Derivation	2	74	2020-03-20	1	2020-03-28	0	0		0	2020-03-21	38	7.6	1045	306	0	0	0	0	0
337	Derivation	1	70	2020-03-21	0		0	2		0		48	15	442	221	NA	NA	NA	NA	NA
338	Derivation	1	75	2020-03-21	0		1	1	2020-03-28	0		116	6.7	334	216	1	1	0	1	0
339	Derivation	2	80	2020-03-21	1	2020-03-31	0	0		0	2020-03-24	36	11.1	615	214	0	0	0	0	0
340	Derivation	1	90	2020-03-21	0		1	1	2020-03-25	0		27	18	400	144	0	0	0	0	0
341	Derivation	2	47	2020-03-21	1	2020-03-30	0	0		0	2020-03-28	30	25.4	380	434	0	0	0	0	0
342	Derivation	1	41	2020-03-21	1	2020-03-30	0	0		0	2020-03-28	40	22.4	437	326	0	0	0	0	0
343	Derivation	2	87	2020-03-21	0		1	1	2020-03-22	0		88	7.6	441	111	0	0	0	0	0
344	Derivation	1	52	2020-03-21	1	2020-04-20	0	0		1	2020-03-30	18	36.7	399	217	0	0	0	0	0
345	Derivation	1	65	2020-03-21	0		0	2		0		33	2.9	288	353	NA	NA	NA	NA	NA
346	Derivation	1	56	2020-03-21	1	2020-04-05	0	0		0		NA	4.9	365	124	0	0	0	0	0
347	Derivation	1	52	2020-03-21	0		0	2		0		217	1.5	362	158	NA	NA	NA	NA	NA
348	Derivation	1	63	2020-03-22	1	2020-04-03	0	0		0	2020-03-30	NA	3	401	160	0	0	0	0	0
349	Derivation	1	57	2020-03-22	1	2020-04-05	0	0		0		2114	7.6	458	324	1	0	0	0	0
350	Derivation	1	62	2020-03-22	0		1	1	2020-04-01	0		134	20.7	430	163	0	0	0	0	0
351	Derivation	2	77	2020-03-22	1	2020-04-02	0	0		0	2020-03-27	133	17.6	339	296	0	0	0	0	0
352	Derivation	1	65	2020-03-22	0		0	2		0		40	15.8	867	266	NA	NA	NA	NA	NA
353	Derivation	2	67	2020-03-22	0		1	1	2020-04-07	0		41	14.1	326	277	0	0	0	0	1
354	Derivation	2	43	2020-03-22	1	2020-04-02	0	0		0	2020-03-27	61	5	502	242	0	0	0	0	0
355	Derivation	2	72	2020-03-22	0		1	1	2020-04-01	0		102	17.8	653	75	0	0	0	0	0
356	Derivation	1	64	2020-03-22	1	2020-04-09	0	0		0		27	15.3	1385	272	1	0	0	0	0
357	Derivation	1	60	2020-03-22	1	2020-04-03	0	0		0		31	2.1	466	163	1	0	0	0	0
358	Derivation	1	60	2020-03-22	1	2020-04-18	0	0		0		39	4.3	318	365	1	0	0	0	0
359	Derivation	1	50	2020-03-23	1	2020-04-06	0	0		0		NA	8.2	355	188	0	0	0	0	0
360	Derivation	2	51	2020-03-23	0		0	2		0		NA	13	395	205	NA	NA	NA	NA	NA
361	Derivation	1	70	2020-03-23	0		0	2		0		NA	41.6	812	318	NA	NA	NA	NA	NA
362	Derivation	1	54	2020-03-23	0		0	2		0		NA	30.3	365	300	NA	NA	NA	NA	NA
363	Derivation	2	73	2020-03-23	1	2020-04-02	0	0		0	2020-03-25	NA	12	451	431	0	0	0	0	0
364	Derivation	1	53	2020-03-23	1	2020-04-12	0	0		0		NA	23.7	525	269	0	0	0	0	0
365	Derivation	1	78	2020-03-23	1	2020-03-31	0	0		0		NA	1.1	213	146	1	0	0	0	0
366	Derivation	1	70	2020-03-23	0		0	2		0	2020-03-23	91	5.5	280	452	NA	NA	NA	NA	NA
367	Derivation	1	72	2020-03-23	1	2020-04-04	0	0		0	2020-03-26	NA	21.5	280	133	1	0	0	0	0
368	Derivation	1	58	2020-03-23	1	2020-04-09	0	0		0		NA	15.5	365	199	0	0	0	0	0
369	Derivation	1	63	2020-03-23	1	2020-04-10	0	0		0	2020-03-29	NA	5	222	370	1	0	0	0	0
370	Derivation	1	66	2020-03-23	0		0	2		0		NA	3.3	314	175	NA	NA	NA	NA	NA
371	Derivation	1	76	2020-03-23	0		1	1	2020-03-24	0		NA	28.3	529	87	0	0	1	0	0
372	Derivation	2	66	2020-03-23	1	2020-04-02	0	0		0		NA	14.1	365	151	0	0	0	0	0
373	Derivation	1	78	2020-03-23	0		1	1	2020-03-25	0		17	10.4	267	225	0	0	0	1	0
374	Derivation	2	84	2020-03-24	0		1	1	2020-04-02	0	2020-03-28	NA	10.4	380	NA	0	0	0	0	0
375	Derivation	1	86	2020-03-24	0		1	1	2020-03-30	0		NA	4.3	184	145	0	0	0	0	0
376	Derivation	1	77	2020-03-24	1	2020-03-28	0	0		0		NA	15.1	286	149	0	0	0	0	0
377	Derivation	1	58	2020-03-24	1	2020-04-07	0	0		0		NA	11.4	373	243	0	0	0	0	0
378	Derivation	1	68	2020-03-25	0		0	2		0		NA	7.6	365	NA	NA	NA	NA	NA	NA
379	Derivation	1	77	2020-03-25	0		1	1	2020-03-31	0		NA	15.3	358	169	0	0	1	0	0
380	Derivation	1	61	2020-03-25	1	2020-04-07	0	0		0		NA	7.6	365	NA	0	0	0	0	0
381	Derivation	2	70	2020-03-25	1	2020-04-11	0	0		0		NA	7.6	365	130	0	0	0	0	0
382	Derivation	2	82	2020-03-25	0		0	2		0		NA	7.6	365	247	NA	NA	NA	NA	NA
383	Derivation	1	55	2020-03-25	0		0	2		0		NA	26.4	294	158	NA	NA	NA	NA	NA
384	Derivation	2	77	2020-03-25	0		0	2		0		NA	13.7	535	239	NA	NA	NA	NA	NA
385	Derivation	1	55	2020-03-26	1	2020-04-07	0	0		0		NA	7.6	365	NA	0	0	0	0	1
386	Derivation	2	88	2020-03-26	0		1	1	2020-04-19	0	2020-03-27	NA	10.4	380	NA	1	0	0	1	0
387	Derivation	1	60	2020-03-26	1	2020-04-05	0	0		0		NA	7.6	365	62	1	0	0	0	0
388	Derivation	1	33	2020-03-26	0		0	2		1	2020-03-27	NA	7.6	365	157	NA	NA	NA	NA	NA
389	Derivation	2	62	2020-03-26	0		1	1	2020-03-28	0		NA	10.4	380	125	0	0	0	0	0
390	Derivation	1	70	2020-03-26	0		1	1	2020-03-28	0		NA	6.1	242	138	1	0	0	0	0
391	Derivation	1	64	2020-03-26	0		0	2		0		NA	13.2	417	121	NA	NA	NA	NA	NA
392	Derivation	1	69	2020-03-26	0		1	1	2020-03-27	0		NA	12.9	306	234	0	0	0	0	0
393	Derivation	2	89	2020-03-27	0		1	1	2020-03-31	0		NA	10.4	380	NA	0	1	0	0	0
394	Derivation	1	61	2020-03-27	1	2020-04-10	0	0		0		NA	7.6	365	NA	0	0	0	0	0
395	Derivation	1	80	2020-03-27	0		1	1	2020-03-29	0		NA	10.4	380	NA	1	1	0	0	0
396	Derivation	1	68	2020-03-27	0		0	2		0		NA	7.6	365	NA	NA	NA	NA	NA	NA
397	Derivation	2	59	2020-03-27	0		0	2		0		NA	7.6	365	NA	NA	NA	NA	NA	NA
398	Derivation	1	71	2020-03-27	0		1	1	2020-04-13	0		NA	10.4	380	227	0	0	0	0	0
399	Derivation	1	85	2020-03-27	0		1	1	2020-04-01	0		NA	10.4	380	42	0	0	0	0	0
400	Derivation	1	40	2020-03-27	0		0	2		0		NA	7.6	365	14	NA	NA	NA	NA	NA
401	Derivation	1	72	2020-03-27	1	2020-04-03	0	0		0		NA	7.6	365	229	0	0	0	0	0
402	Derivation	2	80	2020-03-27	0		1	1	2020-03-29	0		NA	10.4	380	100	0	0	0	0	0
403	Derivation	1	69	2020-03-27	1	2020-04-14	0	0		0		NA	7.6	365	122	0	0	0	0	0
404	Derivation	2	72	2020-03-27	0		0	2		0		NA	7.6	365	16	NA	NA	NA	NA	NA
405	Derivation	1	53	2020-03-28	1	2020-04-05	0	0		0		NA	7.6	365	149	1	0	1	0	0
406	Derivation	2	74	2020-03-28	0		1	1	2020-04-14	0		NA	10.4	380	199	0	0	0	0	0
407	Derivation	1	63	2020-03-28	1	2020-04-09	0	0		0		NA	15.6	307	262	0	1	0	0	0
408	Derivation	2	89	2020-03-28	0		1	1	2020-03-29	0		NA	10.4	380	NA	0	0	1	0	0
409	Derivation	1	61	2020-03-28	1	2020-04-02	0	0		0		NA	7.6	365	NA	0	0	0	0	0
410	Derivation	1	55	2020-03-28	1	2020-04-04	0	0		0		NA	7.6	365	144	0	0	0	0	0
411	Derivation	1	57	2020-03-28	1	2020-04-08	0	0		0		NA	7.6	365	64	0	0	0	0	1
412	Derivation	2	79	2020-03-28	1	2020-04-17	0	0		0		NA	7.6	365	310	0	0	0	0	0
413	Derivation	2	55	2020-03-29	1	2020-04-10	0	0		0		NA	7.6	365	184	0	0	0	0	0
414	Derivation	1	90	2020-03-29	0		1	1	2020-04-02	0		NA	10.4	380	125	0	0	0	0	0
415	Derivation	1	80	2020-03-29	0		1	1	2020-04-09	0		NA	10.4	380	239	0	0	0	0	0
416	Derivation	2	67	2020-03-29	1	2020-04-10	0	0		0		NA	7.6	365	136	0	0	0	0	0
417	Derivation	1	46	2020-03-29	0		0	2		1	2020-04-03	NA	7.6	365	365	NA	NA	NA	NA	NA
418	Derivation	1	73	2020-03-29	1	2020-04-08	0	0		0		NA	7.6	365	NA	0	0	0	0	0
419	Derivation	2	46	2020-03-30	1	2020-04-10	0	0		0		NA	7.6	365	130	1	0	0	0	0
420	Derivation	1	48	2020-03-30	1	2020-04-11	0	0		0		NA	7.6	365	28	0	0	0	0	0
421	Derivation	1	86	2020-03-30	0		1	1	2020-04-03	0		NA	10.4	380	86	0	1	0	0	0
422	Derivation	2	85	2020-03-30	1	2020-04-06	0	0		0		NA	7.6	365	5	1	0	0	1	0
423	Derivation	2	26	2020-03-30	1	2020-04-05	0	0		0		NA	7.6	365	NA	0	0	0	0	0
424	Derivation	1	45	2020-03-30	0		0	2		0		NA	7.6	365	NA	NA	NA	NA	NA	NA
425	Derivation	2	89	2020-03-30	1	2020-04-15	0	0		0		NA	7.6	365	NA	0	0	0	0	0
426	Derivation	1	78	2020-03-30	0		1	1	2020-03-30	0		NA	10.4	380	105	1	0	0	1	0
427	Derivation	1	66	2020-02-21	1	2020-02-25	0	0		1	2020-02-22	22	21.9	320	50	0	0	0	0	0
428	Derivation	1	78	2020-02-22	1	2020-03-11	0	0		0		157	2	278	197	1	0	0	0	1
429	Derivation	1	71	2020-02-22	1	2020-03-05	0	0		0		NA	NA	440	NA	1	1	1	0	0
430	Derivation	2	80	2020-02-22	1	2020-03-31	0	0		1	2020-02-25	15	11.3	456	229	0	0	0	0	0
431	Derivation	1	82	2020-02-23	0	NA	1	1	2020-02-25	1	2020-02-23	45	18.3	831	131	0	0	0	0	0
432	Derivation	2	82	2020-02-23	1	2020-03-13	0	0		0		42	3.1	312	460	0	0	0	0	0
433	Derivation	1	66	2020-02-23	1	2020-02-25	0	0		1	2020-02-23	46	24.5	NA	226	0	0	0	0	0
434	Derivation	1	65	2020-02-23	1	2020-03-24	0	0		1	2020-02-24	102	24.4	NA	98	0	0	0	0	0
435	Derivation	1	45	2020-02-23	1	2020-02-24	0	0		0		152	0.7	209	122	0	0	0	0	0
436	Derivation	2	45	2020-02-23	1	2020-02-24	0	0		0		15	0.1	144	208	0	0	0	0	0
437	Derivation	1	37	2020-02-23	1	2020-03-06	0	0		0		33	0.2	193	130	0	0	0	0	0
438	Derivation	1	9	2020-02-23	1	2020-02-24	0	0		0		NA	NA	1055	NA	0	0	0	0	0
439	Derivation	1	80	2020-02-23	0	NA	1	1	2020-03-10	1	2020-02-24	30	15.5	390	181	1	0	0	0	0
440	Derivation	1	20	2020-02-23	1	2020-03-18	0	0		0		251	0	1055	302	0	0	0	0	0
441	Derivation	1	93	2020-02-24	0	NA	1	1	2020-03-13	0		19	2.3	246	133	0	1	0	0	0
442	Derivation	1	74	2020-02-24	0	NA	1	1	2020-03-16	0		NA	3.1	NA	157	0	0	0	0	0
443	Derivation	1	67	2020-02-24	1	2020-02-29	0	0		1	2020-02-24	83	11	NA	160	0	0	0	0	0
444	Derivation	1	63	2020-02-24	0	NA	1	1	2020-03-19	1	2020-02-24	74	13.5	57	293	0	0	0	0	0
445	Derivation	1	56	2020-02-24	1	2020-03-04	0	0		1	2020-02-27	77	10	404	259	0	0	0	0	0
446	Derivation	1	49	2020-02-24	1	2020-03-02	0	0		0		25	6.1	210	214	0	0	0	0	0
447	Derivation	1	41	2020-02-24	1	2020-03-10	0	0		1	2020-02-28	64	3	414	192	0	0	0	0	0
448	Derivation	1	72	2020-02-24	0	2020-03-25	1	1	2020-03-25	0		NA	NA	NA	55	0	0	0	0	0
449	Derivation	2	72	2020-02-24	1	2020-03-25	0	0		0		40	0.3	299	503	1	0	0	1	0
450	Derivation	1	69	2020-02-24	0	2020-03-26	1	1	2020-03-26	0		NA	NA	4501	NA	0	0	1	0	1
451	Derivation	1	77	2020-02-25	1	2020-02-28	0	0		0		15	2.5	198	136	0	0	0	0	0
452	Derivation	1	87	2020-02-25	0	NA	1	1	2020-03-16	0		304	20.2	865	138	0	0	0	1	0
453	Derivation	1	82	2020-02-25	0	NA	1	1	2020-03-20	0		25	5.1	324	103	0	0	0	1	0
454	Derivation	1	76	2020-02-25	0	NA	1	1	2020-03-09	0		48	4.2	289	169	1	0	0	0	0
455	Derivation	1	75	2020-02-25	1	2020-03-12	0	0		0		37	5.5	338	197	1	0	0	0	0
456	Derivation	1	73	2020-02-25	0	NA	1	1	2020-03-29	1	2020-02-25	97	11.4	547	263	1	0	0	0	0
457	Derivation	2	67	2020-02-25	1	2020-02-27	0	0		0		55	6.5	325	456	0	0	0	0	0
458	Derivation	1	65	2020-02-25	1	2020-03-17	0	0		0		24	6.7	281	71	0	0	1	0	1
459	Derivation	1	60	2020-02-25	1	2020-03-26	0	0		1	2020-02-28	105	5.7	416	166	0	0	0	0	0
460	Derivation	1	60	2020-02-25	1	2020-02-27	0	0		0		91	10.4	298	288	0	0	0	0	0
461	Derivation	2	59	2020-02-25	1	2020-02-26	0	0		0		29	1	243	269	0	0	0	0	0
462	Derivation	1	58	2020-02-25	1	2020-03-11	0	0		1	2020-03-02	37	31.6	337	267	0	0	0	0	0
463	Derivation	1	47	2020-02-25	1	2020-03-04	0	0		0		66	0.1	268	229	0	0	0	0	0
464	Derivation	2	41	2020-02-25	1	2020-02-29	0	0		0		21	0.5	555	222	0	0	0	0	0
465	Derivation	2	21	2020-02-25	1	2020-02-25	0	0		0		NA	NA	302	136	0	0	0	0	0
466	Derivation	2	90	2020-02-26	0	NA	1	1	2020-02-27	0		16	16	237	104	0	1	0	0	0
467	Derivation	2	88	2020-02-26	1	2020-03-12	0	0		0		54	2.5	223	118	0	0	0	0	0
468	Derivation	1	83	2020-02-26	0	NA	1	1	2020-03-13	0		22	18.4	227	160	0	1	0	0	0
469	Derivation	1	83	2020-02-26	0	NA	1	1	2020-03-09	0		28	14	301	123	0	0	0	0	0
470	Derivation	1	81	2020-02-26	0	NA	1	1	2020-03-02	1	2020-02-26	57	10.2	836	186	0	0	0	1	0
471	Derivation	2	79	2020-02-26	0	NA	1	1	2020-03-19	0		32	0.5	265	195	0	0	0	0	0
472	Derivation	1	71	2020-02-26	1	2020-03-05	0	0		0		41	10.4	229	174	1	0	0	0	0
473	Derivation	1	70	2020-02-26	1	2020-03-05	0	0		0		NA	23.6	NA	201	0	0	0	0	0
474	Derivation	1	68	2020-02-26	1	2020-03-01	0	0		0		69	0.7	253	134	1	1	0	0	0
475	Derivation	2	61	2020-02-26	1	2020-02-28	0	0		0		25	13.7	369	350	0	0	0	0	0
476	Derivation	1	59	2020-02-26	1	2020-03-10	0	0		1	2020-02-26	245	15.9	329	416	0	0	0	0	0
477	Derivation	1	55	2020-02-26	1	2020-03-18	0	0		1	2020-02-26	87	16.4	518	132	0	0	0	0	0
478	Derivation	1	87	2020-02-26	0	NA	1	1	2020-02-28	0		NA	NA	NA	NA	0	0	0	1	0
479	Derivation	1	94	2020-02-27	1	2020-03-05	0	0		0		16	1.5	188	171	0	0	0	0	0
480	Derivation	1	88	2020-02-27	1	2020-02-28	0	0		0		13	3.4	187	104	1	0	0	0	0
481	Derivation	1	86	2020-02-27	0	NA	1	1	2020-03-27	0		35	15.9	163	297	0	0	0	0	0
482	Derivation	2	83	2020-02-27	1	2020-03-10	0	0		0		15	9.3	367	119	0	0	0	0	0
483	Derivation	1	82	2020-02-27	1	2020-03-16	0	0		0		48	19.3	494	182	0	0	0	0	0
484	Derivation	2	82	2020-02-27	1	2020-03-12	0	0		0		30	4.8	541	210	0	0	0	0	0
485	Derivation	1	82	2020-02-27	0	NA	1	1	2020-02-27	0		NA	NA	875	11	0	0	0	0	0
486	Derivation	2	73	2020-02-27	1	2020-03-11	0	0		0		28	10.9	366	171	0	0	0	0	0
487	Derivation	1	73	2020-02-27	0	NA	1	1	2020-02-29	0		NA	NA	938	NA	1	0	0	0	0
488	Derivation	2	71	2020-02-27	1	2020-03-04	0	0		0		55	14.8	516	247	1	0	0	0	0
489	Derivation	1	70	2020-02-27	1	2020-02-28	0	0		0		58	30.1	NA	405	0	0	0	0	0
490	Derivation	2	67	2020-02-27	1	2020-02-29	0	0		0		63	5.5	416	404	0	0	0	0	0
491	Derivation	1	64	2020-02-27	0	NA	1	1	2020-03-17	0		9	9.4	NA	152	0	0	0	1	0
492	Derivation	2	63	2020-02-27	1	2020-03-01	0	0		0		64	10.2	549	252	1	1	1	0	1
493	Derivation	1	60	2020-02-27	1	2020-03-18	0	0		1	2020-03-07	44	13.1	204	139	0	0	0	1	0
494	Derivation	1	60	2020-02-27	0	NA	1	1	2020-03-07	0		34	3.7	144	168	0	0	0	0	0
495	Derivation	1	58	2020-02-27	1	2020-04-08	0	0		1	2020-02-28	57	6.8	331	164	0	0	0	0	0
496	Derivation	1	65	2020-02-27	0	NA	1	1	2020-03-26	1	2020-03-03	33	14.8	436	193	0	0	0	0	0
497	Derivation	2	92	2020-02-28	1	2020-03-16	0	0		0		23	0	522	149	NA	NA	NA	NA	NA
498	Derivation	2	91	2020-02-28	0	NA	1	1	2020-03-09	0		31	7.9	226	164	0	0	0	0	0
499	Derivation	1	85	2020-02-28	1	2020-03-13	0	0		0		74	2.7	469	168	0	0	0	1	0
500	Derivation	1	81	2020-02-28	1	2020-03-11	0	0		0		24	10.7	298	324	NA	NA	NA	NA	NA
501	Derivation	1	80	2020-02-28	1	2020-03-09	0	0		0		26	6.5	359	113	1	1	0	0	0
502	Derivation	1	79	2020-02-28	0	NA	1	1	2020-03-04	1	2020-02-29	21	13.5	490	360	1	1	0	1	0
503	Derivation	2	78	2020-02-28	1	2020-03-05	0	0		0		27	0.7	330	104	0	0	0	0	0
504	Derivation	1	75	2020-02-28	1	2020-03-19	0	0		0		16	8	276	88	0	0	0	1	0
505	Derivation	1	73	2020-02-28	1	2020-03-04	0	0		0		40	0.8	297	112	0	0	0	1	0
506	Derivation	1	72	2020-02-28	1	2020-03-01	0	0		1	2020-02-28	31	2.8	314	134	0	0	0	0	0
507	Derivation	1	69	2020-02-28	1	2020-03-13	0	0		0		16	1.4	167	189	0	0	0	0	0
508	Derivation	1	65	2020-02-28	1	2020-03-05	0	0		0		30	12.7	446	343	1	0	0	0	0
509	Derivation	1	59	2020-02-28	0	NA	1	1	2020-03-22	1	2020-02-28	145	11.2	459	210	0	0	0	0	0
510	Derivation	2	54	2020-02-28	1	2020-03-16	0	0		0		25	1.6	228	188	0	0	0	0	0
511	Derivation	2	49	2020-02-28	1	2020-03-06	0	0		0		38	28.7	366	251	0	0	0	0	0
512	Derivation	1	47	2020-02-28	1	2020-03-24	0	0		0		34	1.1	395	141	0	0	0	0	0
513	Derivation	2	54	2020-02-29	0	NA	0	2		1	2020-02-28	16	7.9	280	280	0	0	1	0	0
514	Derivation	2	89	2020-02-29	0	NA	1	1	2020-03-05	0		34	2.1	462	171	1	0	0	0	0
515	Derivation	1	85	2020-02-29	1	2020-03-02	0	0		0		18	4.2	327	206	0	0	0	0	0
516	Derivation	2	79	2020-02-29	1	2020-03-16	0	0		0		19	0.6	394	117	NA	NA	NA	NA	NA
517	Derivation	1	78	2020-02-29	0	NA	1	1	2020-03-05	0		29	12.7	284	198	1	0	0	1	0
518	Derivation	1	75	2020-02-29	1	2020-03-10	0	0		0		65	2.4	396	136	0	1	0	1	0
519	Derivation	1	75	2020-02-29	0	NA	1	1	2020-03-05	0		9	17.1	216	192	0	1	0	0	0
520	Derivation	1	75	2020-02-29	0	NA	1	1	2020-03-07	0		14	10.7	328	26	0	0	0	0	0
521	Derivation	1	74	2020-02-29	1	2020-03-11	0	0		0		24	3.1	311	196	0	0	0	0	0
522	Derivation	1	72	2020-02-29	0	NA	1	1	2020-03-06	0		23	18.6	366	104	1	0	0	0	0
523	Derivation	1	72	2020-02-29	1	2020-03-17	0	0		0		49	4.6	306	138	0	1	0	0	0
524	Derivation	1	69	2020-02-29	1	2020-03-06	0	0		0		45	14	337	158	0	0	0	0	0
525	Derivation	1	69	2020-02-29	0	NA	1	1	2020-03-13	1	2020-02-29	29	24.9	425	169	1	0	0	0	0
526	Derivation	1	67	2020-02-29	1	2020-03-05	0	0		0		54	5	NA	293	0	0	0	0	0
527	Derivation	2	66	2020-02-29	1	2020-03-08	0	0		0		15	8.3	299	153	0	0	0	1	0
528	Derivation	1	63	2020-02-29	1	2020-03-14	0	0		1	2020-02-29	63	13.1	707	167	1	0	0	0	0
529	Derivation	1	61	2020-02-29	1	2020-03-21	0	0		0		31	19.3	380	111	0	0	0	0	0
530	Derivation	1	44	2020-02-29	1	2020-03-21	0	0		1	2020-03-03	120	1.8	471	133	0	0	0	0	0
531	Derivation	1	42	2020-02-29	0	NA	0	2		1	2020-02-29	NA	NA	NA	401	0	0	0	0	0
532	Derivation	1	36	2020-02-29	1	2020-03-17	0	0		1	2020-03-02	61	12.7	389	181	0	0	0	0	0
533	Derivation	1	61	2020-03-01	1	2020-03-15	0	0		0		43	8.1	297	252	0	0	1	0	0
534	Derivation	2	88	2020-03-01	0	NA	1	1	2020-03-03	0		32	13.2	811	226	0	0	0	0	0
535	Derivation	1	79	2020-03-01	1	2020-03-13	0	0		0		17	15.1	279	93	0	0	0	0	0
536	Derivation	1	79	2020-03-01	0	NA	1	1	2020-03-09	0		NA	20.6	316	359	0	0	0	0	0
537	Derivation	1	76	2020-03-01	1	2020-03-15	0	0		0		14	5.1	280	141	0	0	0	0	0
538	Derivation	2	75	2020-03-01	1	2020-03-13	0	0		0		26	12.3	320	189	1	0	0	1	0
539	Derivation	2	75	2020-03-01	1	2020-03-07	0	0		0		42	4.6	NA	201	0	0	0	0	0
540	Derivation	2	74	2020-03-01	0	NA	1	1	2020-03-05	0		22	2.7	209	122	0	0	0	0	0
541	Derivation	2	74	2020-03-01	1	2020-03-04	0	0		0		11	14.7	NA	253	0	0	0	0	0
542	Derivation	1	74	2020-03-01	1	2020-03-16	0	0		1	2020-03-06	50	6.4	336	148	0	0	0	0	0
543	Derivation	1	71	2020-03-01	0	NA	1	1	2020-03-01	0		36	4	369	120	0	0	0	1	0
544	Derivation	1	70	2020-03-01	1	2020-03-01	0	0		1	2020-03-01	35	4.5	374	85	0	0	0	1	0
545	Derivation	1	68	2020-03-01	1	2020-03-18	0	0		0		49	3.5	231	144	1	0	0	0	0
546	Derivation	1	68	2020-03-01	0	NA	1	1	2020-03-20	1	2020-03-02	NA	NA	NA	NA	1	1	0	1	0
547	Derivation	1	68	2020-03-01	1	2020-03-24	0	0		0		42	19.9	446	127	0	0	0	0	0
548	Derivation	1	66	2020-03-01	0	NA	0	2		1	2020-03-01	80	10.5	684	117	0	0	0	0	0
549	Derivation	2	66	2020-03-01	1	2020-03-20	0	0		0		20	10.3	523	227	0	1	0	0	0
550	Derivation	1	65	2020-03-01	0	NA	1	1	2020-03-03	0		86	6.3	327	187	1	0	0	0	0
551	Derivation	1	64	2020-03-01	1	2020-03-03	0	0		0		29	4.1	231	209	0	0	0	0	0
552	Derivation	2	62	2020-03-01	1	2020-03-18	0	0		1	2020-03-03	30	14.5	237	418	1	0	0	0	0
553	Derivation	1	62	2020-03-01	1	2020-03-09	0	0		0		42	17.3	282	224	0	0	0	0	0
554	Derivation	1	61	2020-03-01	1	2020-03-06	0	0		0		27	24.6	358	184	0	0	0	0	0
555	Derivation	1	60	2020-03-01	1	2020-03-21	0	0		0		NA	NA	NA	NA	0	0	0	0	0
556	Derivation	1	60	2020-03-01	1	2020-03-18	0	0		0		18	2.4	172	111	0	0	0	0	0
557	Derivation	1	56	2020-03-01	1	2020-03-18	0	0		1	2020-03-06	44	11.6	393	177	1	0	0	0	0
558	Derivation	1	55	2020-03-01	1	2020-03-13	0	0		1	2020-03-01	39	19.4	366	280	0	0	0	0	0
559	Derivation	1	49	2020-03-01	1	2020-03-10	0	0		0		138	9.7	377	210	0	0	0	0	0
560	Derivation	1	39	2020-03-01	1	2020-03-10	0	0		0		26	2.9	NA	151	NA	NA	NA	NA	NA
561	Derivation	1	35	2020-03-01	0	NA	0	2		1	2020-03-02	86	4.2	212	214	0	0	0	0	0
562	Derivation	1	85	2020-03-02	1	2020-03-19	0	0		0		41	21.8	486	147	1	0	0	1	0
563	Derivation	1	85	2020-03-02	0	NA	1	1	2020-03-13	0		17	5.4	390	93	0	1	0	0	1
564	Derivation	1	83	2020-03-02	1	2020-03-13	0	0		0		67	7.7	430	105	1	0	0	0	0
565	Derivation	1	82	2020-03-02	0	NA	1	1	2020-03-05	0		268	16.4	899	162	0	0	0	1	0
566	Derivation	1	78	2020-03-02	1	2020-03-06	0	0		0		32	4.8	370	75	1	0	0	1	0
567	Derivation	1	74	2020-03-02	1	2020-03-13	0	0		0		25	6.9	231	133	0	0	0	0	0
568	Derivation	2	59	2020-03-02	1	2020-03-17	0	0		0		43	11.9	350	334	1	1	0	0	0
569	Derivation	1	56	2020-03-02	1	2020-03-17	0	0		0		49	0.6	222	226	0	0	0	0	0
570	Derivation	1	53	2020-03-02	0	NA	0	2		1	2020-03-03	104	8.2	587	139	0	0	0	0	0
571	Derivation	1	47	2020-03-02	1	2020-03-12	0	0		0		23	2.6	222	182	0	0	0	0	0
572	Derivation	1	0	2020-03-02	1	2020-03-12	0	0		1	2020-03-02	NA	0.7	424	200	0	0	0	0	0
573	Derivation	1	75	2020-03-03	0	NA	1	1	2020-03-13	1	2020-03-03	NA	NA	561	NA	1	1	0	0	0
574	Derivation	2	88	2020-03-03	1	2020-03-15	0	0		0		17	0.1	239	270	1	0	0	1	0
575	Derivation	1	87	2020-03-03	0	NA	1	1	2020-03-05	0		NA	25.5	NA	NA	1	1	0	0	0
576	Derivation	1	84	2020-03-03	1	2020-03-05	0	0		0		34	3.8	311	NA	0	0	0	0	0
577	Derivation	1	81	2020-03-03	1	2020-03-16	0	0		0		23	0.1	174	187	0	0	0	1	0
578	Derivation	2	79	2020-03-03	1	2020-03-17	0	0		0		69	7.5	271	167	0	0	0	0	0
579	Derivation	1	78	2020-03-03	1	2020-03-11	0	0		0		46	9.6	466	341	0	0	0	0	0
580	Derivation	1	75	2020-03-03	0	NA	0	2		1	2020-03-03	28	16.4	572	178	0	0	0	0	0
581	Derivation	1	74	2020-03-03	1	2020-03-16	0	0		0		83	15	NA	176	0	0	0	0	0
582	Derivation	2	72	2020-03-03	1	2020-03-09	0	0		0		NA	10	40	169	0	0	0	0	0
583	Derivation	1	72	2020-03-03	1	2020-03-31	0	0		0		22	4.8	229	161	0	0	0	1	0
584	Derivation	1	70	2020-03-03	1	2020-03-11	0	0		1	2020-03-11	351	1.9	351	191	1	0	0	0	0
585	Derivation	1	66	2020-03-03	0	NA	1	1	2020-03-27	1	2020-03-04	26	15.1	390	140	0	0	0	0	0
586	Derivation	1	62	2020-03-03	1	2020-03-08	0	0		0		34	10.9	NA	195	1	0	0	0	0
587	Derivation	2	59	2020-03-03	1	2020-03-20	0	0		0		16	7	222	152	0	0	0	0	0
588	Derivation	1	54	2020-03-03	1	2020-03-12	0	0		0		56	8.9	NA	162	0	0	0	0	0
589	Derivation	1	52	2020-03-03	1	2020-03-16	0	0		0		58	4.6	308	170	0	0	0	0	0
590	Derivation	1	38	2020-03-03	1	2020-03-06	0	0		0		39	8.9	456	157	0	0	0	0	0
591	Derivation	1	56	2020-03-03	0	NA	0	2		1	2020-03-06	40	9.7	242	40	1	0	0	0	1
592	Derivation	1	49	2020-03-03	1	2020-03-19	0	0		0		25	0.1	NA	235	0	0	0	0	0
593	Derivation	2	59	2020-03-04	1	2020-03-08	0	0		1	2020-03-04	39	7	606	195	0	0	0	0	0
594	Derivation	1	86	2020-03-04	0	NA	1	1	2020-03-13	0		22	11.3	550	195	0	0	0	0	0
595	Derivation	1	79	2020-03-04	0	NA	1	1	2020-03-07	0		59	7.5	948	130	1	NA	NA	NA	NA
596	Derivation	1	78	2020-03-04	0	NA	1	1	2020-03-11	1	2020-03-04	21	10.4	673	133	0	0	0	1	0
597	Derivation	2	76	2020-03-04	0	NA	1	1	2020-03-08	0		17	15.4	463	117	1	0	0	1	0
598	Derivation	1	75	2020-03-04	1	2020-04-07	0	0		0		22	16.4	405	115	0	1	0	0	0
599	Derivation	1	75	2020-03-04	0	NA	1	1	2020-03-10	1	2020-03-04	53	18.6	463	460	0	0	0	1	0
600	Derivation	1	75	2020-03-04	0	NA	1	1	2020-03-09	0		36	13.5	633	183	0	0	0	0	0
601	Derivation	2	75	2020-03-04	1	2020-03-17	0	0		0		60	10.4	379	151	0	0	0	0	0
602	Derivation	1	74	2020-03-04	1	2020-03-12	0	0		0		12	7.7	294	184	0	0	0	0	0
603	Derivation	1	71	2020-03-04	0	NA	1	1	2020-03-10	0		495	43.3	1267	440	0	0	0	1	0
604	Derivation	1	70	2020-03-04	1	2020-03-17	0	0		0		64	5.2	265	150	1	0	0	0	0
605	Derivation	2	69	2020-03-04	1	2020-03-14	0	0		0		20	1.1	228	260	0	0	0	0	0
606	Derivation	1	68	2020-03-04	0	NA	1	1	2020-03-11	0		30	17.5	531	152	1	0	0	1	0
607	Derivation	1	67	2020-03-04	0	NA	1	1	2020-03-16	1	2020-03-09	37	15.8	453	208	0	0	0	0	0
608	Derivation	1	66	2020-03-04	0	NA	1	1	2020-03-17	1	2020-03-07	60	10.4	490	291	1	0	0	1	0
609	Derivation	1	65	2020-03-04	1	2020-03-11	0	0		0		35	2	201	154	1	0	0	1	0
610	Derivation	1	65	2020-03-04	1	2020-03-10	0	0		0		280	10.2	382	287	0	0	0	0	0
611	Derivation	2	64	2020-03-04	1	2020-03-11	0	0		0		63	1.8	338	143	0	0	0	0	0
612	Derivation	2	63	2020-03-04	1	2020-03-20	0	0		0		13	1.1	325	249	0	0	1	0	0
613	Derivation	1	62	2020-03-04	0	NA	0	2		1	2020-03-06	72	12	931	114	0	0	0	0	0
614	Derivation	2	61	2020-03-04	1	2020-03-10	0	0		0		16	0	260	180	0	0	0	0	0
615	Derivation	2	56	2020-03-04	1	2020-03-12	0	0		0		23	11.7	449	385	0	0	0	0	0
616	Derivation	1	52	2020-03-04	1	2020-03-12	0	0		0		19	13.2	329	195	0	0	0	0	0
617	Derivation	1	50	2020-03-04	1	2020-03-12	0	0		0		34	19.5	335	251	0	0	0	0	0
618	Derivation	2	34	2020-03-04	1	2020-03-07	0	0		0		48	1	159	237	0	0	0	0	0
619	Derivation	1	78	2020-03-04	0	NA	1	1	2020-03-11	0		32	9.4	383	94	1	0	0	1	0
620	Derivation	1	60	2020-03-04	0	NA	0	2		1	2020-03-08	72	12.3	342	272	0	0	0	1	0
621	Derivation	1	50	2020-03-04	1	2020-04-04	0	0		1	2020-03-08	24	23.3	345	190	0	0	0	0	0
622	Derivation	2	49	2020-03-04	1	2020-03-24	0	0		0		NA	NA	489	NA	0	0	0	0	0
623	Derivation	2	68	2020-03-05	1	2020-03-20	0	0		0		15	13.2	291	244	1	0	0	0	0
624	Derivation	1	51	2020-03-05	0	NA	0	2		1	2020-03-05	311	0.1	907	320	0	0	0	0	0
625	Derivation	1	91	2020-03-05	0	NA	1	1	2020-03-07	0		50	6.5	578	174	0	0	0	0	0
626	Derivation	1	90	2020-03-05	0	NA	1	1	2020-03-12	0		44	14	407	122	0	0	0	0	0
627	Derivation	2	87	2020-03-05	1	2020-03-07	0	0		0		20	24.2	232	227	0	0	0	0	0
628	Derivation	1	86	2020-03-05	0	NA	1	1	2020-04-01	0		28	10.3	578	138	0	0	0	0	0
629	Derivation	1	84	2020-03-05	0	NA	1	1	2020-03-08	0		18	11	355	148	1	1	0	1	0
630	Derivation	1	83	2020-03-05	0	NA	1	1	2020-03-12	0		14	21.8	325	179	0	0	0	0	0
631	Derivation	2	83	2020-03-05	1	2020-03-12	0	0		0		11	1.1	224	219	0	0	0	0	0
632	Derivation	1	79	2020-03-05	0	NA	1	1	2020-03-11	0		11	3.7	236	208	0	0	0	0	0
633	Derivation	1	75	2020-03-05	1	2020-03-15	0	0		0		25	17.7	410	169	0	0	0	1	0
634	Derivation	1	75	2020-03-05	1	2020-03-12	0	0		0		228	12.2	495	151	0	0	0	1	0
635	Derivation	2	75	2020-03-05	1	2020-03-24	0	0		0		51	4.3	216	141	0	0	0	0	0
636	Derivation	2	74	2020-03-05	1	2020-03-13	0	0		0		20	11.3	363	262	0	0	0	0	0
637	Derivation	1	73	2020-03-05	1	2020-03-09	0	0		0		38	1.5	262	161	0	1	0	0	0
638	Derivation	2	73	2020-03-05	1	2020-03-12	0	0		0		16	9.8	435	160	0	0	0	0	0
639	Derivation	2	72	2020-03-05	0	NA	1	1	2020-03-15	0		14	8.7	291	234	0	1	0	0	0
640	Derivation	2	72	2020-03-05	0	NA	1	1	2020-03-07	0		30	16.7	811	170	0	0	0	0	0
641	Derivation	1	72	2020-03-05	0	NA	1	1	2020-03-08	0		13	15.3	216	181	1	0	0	0	0
642	Derivation	1	71	2020-03-05	1	2020-03-09	0	0		0		25	11.2	312	208	0	0	0	0	0
643	Derivation	1	71	2020-03-05	1	2020-03-14	0	0		0		51	0.9	234	175	0	0	0	0	0
644	Derivation	1	69	2020-03-05	1	2020-03-13	0	0		0		29	13.6	340	81	0	1	0	0	0
645	Derivation	1	66	2020-03-05	1	2020-03-11	0	0		0		59	7.2	388	206	0	0	0	0	0
646	Derivation	2	65	2020-03-05	1	2020-03-23	0	0		0		16	3.1	556	199	1	1	0	0	1
647	Derivation	1	65	2020-03-05	0	NA	0	2		0		NA	0	488	NA	NA	NA	1	NA	NA
648	Derivation	1	64	2020-03-05	1	2020-03-13	0	0		0		15	12.9	375	362	0	0	0	1	0
649	Derivation	2	64	2020-03-05	1	2020-03-17	0	0		0		99	14.9	448	156	0	0	1	0	0
650	Derivation	1	61	2020-03-05	1	2020-03-07	0	0		0		85	19.8	641	157	0	0	0	0	0
651	Derivation	2	60	2020-03-05	1	2020-04-04	0	0		1	2020-03-09	29	11.6	300	161	0	0	0	0	0
652	Derivation	1	60	2020-03-05	1	2020-03-11	0	0		0		31	25.2	799	401	1	0	0	0	0
653	Derivation	1	59	2020-03-05	1	2020-03-17	0	0		0		60	15.3	274	210	0	0	0	0	0
654	Derivation	1	59	2020-03-05	1	2020-04-01	0	0		0		36	0.6	340	202	0	0	0	0	0
655	Derivation	1	58	2020-03-05	1	2020-03-18	0	0		0		32	20	299	254	0	0	0	0	0
656	Derivation	1	56	2020-03-05	0	NA	1	1	2020-04-02	0		51	NA	633	192	0	0	1	0	0
657	Derivation	1	55	2020-03-05	1	2020-03-12	0	0		0		58	5.5	711	110	0	0	0	0	0
658	Derivation	1	50	2020-03-05	1	2020-03-22	0	0		0		69	1.6	293	95	0	0	0	0	0
659	Derivation	2	48	2020-03-05	1	2020-03-13	0	0		0		35	11.2	464	187	0	0	0	0	0
660	Derivation	2	30	2020-03-05	1	2020-03-07	0	0		0		14	0.7	NA	178	0	0	0	0	0
661	Derivation	2	0	2020-03-05	1	2020-03-18	0	0		0		20	0.5	440	278	0	0	0	0	0
662	Derivation	1	81	2020-03-05	1	2020-03-11	0	0		0		27	0.6	NA	146	0	0	0	0	0
663	Derivation	1	65	2020-03-05	0	NA	0	2		1	2020-03-06	33	21.2	670	149	0	0	0	0	0
664	Derivation	1	56	2020-03-05	1	2020-03-09	0	0		0		102	7	428	274	0	0	0	0	0
665	Derivation	1	53	2020-03-05	1	2020-03-08	0	0		0		58	4.7	294	168	1	1	0	0	0
666	Derivation	1	51	2020-03-05	0	NA	0	2		1	2020-03-19	23	14.6	686	195	0	0	0	0	0
667	Derivation	1	78	2020-03-05	0	2020-03-21	1	1	2020-03-21	0		18	0	311	360	1	0	0	1	0
668	Derivation	1	59	2020-03-05	1	2020-03-09	0	0		0		NA	NA	NA	NA	0	0	0	0	0
669	Derivation	1	55	2020-03-06	0	NA	0	2		1	2020-03-06	139	14.5	527	237	1	0	0	0	0
670	Derivation	1	78	2020-03-06	0	NA	1	1	2020-03-09	0		28	15.3	NA	210	1	0	0	0	0
671	Derivation	2	93	2020-03-06	0	NA	1	1	2020-03-14	0		10	4.6	546	55	0	0	0	0	0
672	Derivation	1	91	2020-03-06	1	2020-03-28	0	0		0		54	14.2	512	192	1	0	0	0	0
673	Derivation	1	88	2020-03-06	1	2020-03-16	0	0		0		15	8	203	120	0	1	0	0	0
674	Derivation	2	87	2020-03-06	1	2020-03-24	0	0		0		22	6.1	359	155	0	1	0	0	0
675	Derivation	1	85	2020-03-06	1	2020-03-14	0	0		0		95	2.9	306	111	0	0	0	0	0
676	Derivation	1	81	2020-03-06	0	NA	1	1	2020-03-08	0		38	17.6	477	399	1	0	0	0	0
677	Derivation	1	81	2020-03-06	0	NA	1	1	2020-03-08	0		62	13.2	634	148	0	1	0	0	0
678	Derivation	1	79	2020-03-06	1	2020-03-27	0	0		0		36	0.9	275	120	1	0	0	0	0
679	Derivation	1	79	2020-03-06	0	NA	1	1	2020-03-09	0		91	14.6	273	109	0	1	0	0	0
680	Derivation	1	79	2020-03-06	0	NA	1	1	2020-03-09	0		84	16.3	587	181	0	0	0	0	0
681	Derivation	2	76	2020-03-06	1	2020-03-21	0	0		0		31	10.2	NA	157	1	0	0	0	0
682	Derivation	2	74	2020-03-06	1	2020-03-25	0	0		0		39	17.7	340	138	0	0	0	0	0
683	Derivation	1	74	2020-03-06	0	NA	1	1	2020-03-08	0		NA	0.5	NA	158	0	0	0	1	0
684	Derivation	1	74	2020-03-06	1	2020-03-12	0	0		0		61	13.5	319	224	1	0	0	0	0
685	Derivation	2	73	2020-03-06	1	2020-03-12	0	0		0		19	14.6	294	266	0	0	0	0	0
686	Derivation	2	73	2020-03-06	0	NA	1	1	2020-03-07	0		84	42.2	4500	70	0	0	0	0	0
687	Derivation	1	71	2020-03-06	1	2020-03-13	0	0		0		17	11.6	243	124	0	1	0	0	1
688	Derivation	1	71	2020-03-06	1	2020-03-13	0	0		0		96	9.9	340	203	0	0	0	1	0
689	Derivation	2	69	2020-03-06	0	NA	0	2		0		30	13	353	265	0	0	0	0	0
690	Derivation	1	67	2020-03-06	1	2020-03-09	0	0		0		34	15	355	226	0	0	0	0	0
691	Derivation	2	66	2020-03-06	1	2020-03-28	0	0		1	2020-03-06	64	39.5	481	226	0	0	0	0	0
692	Derivation	1	66	2020-03-06	1	2020-03-12	0	0		0		28	13.5	395	189	0	0	0	0	0
693	Derivation	1	66	2020-03-06	1	2020-04-01	0	0		1	2020-03-06	60	16.2	384	286	0	0	0	0	0
694	Derivation	2	65	2020-03-06	1	2020-03-10	0	0		0		37	1.7	351	155	0	1	0	1	0
695	Derivation	1	65	2020-03-06	0	NA	1	1	2020-03-09	0		132	62	727	175	0	0	1	0	0
696	Derivation	1	65	2020-03-06	1	2020-03-13	0	0		0		70	4.7	450	84	1	0	0	0	0
697	Derivation	1	62	2020-03-06	1	2020-03-24	0	0		1	2020-03-09	135	23.2	489	189	0	0	0	0	0
698	Derivation	1	61	2020-03-06	1	2020-03-11	0	0		0		31	9.7	320	240	0	0	0	0	0
699	Derivation	2	61	2020-03-06	1	2020-03-13	0	0		0		62	13.3	371	54	0	0	0	0	0
700	Derivation	1	61	2020-03-06	1	2020-03-11	0	0		0		28	7.3	395	173	0	0	0	0	0
701	Derivation	1	60	2020-03-06	1	2020-03-09	0	0		0		59	12.2	384	226	0	0	0	0	0
702	Derivation	1	58	2020-03-06	1	2020-03-18	0	0		0		45	8.1	304	354	0	0	0	0	0
703	Derivation	1	58	2020-03-06	1	2020-03-08	0	0		0		58	14.3	501	130	0	0	0	0	0
704	Derivation	2	56	2020-03-06	1	2020-03-11	0	0		0		40	7.8	288	195	1	0	0	0	0
705	Derivation	1	56	2020-03-06	1	2020-03-12	0	0		0		18	3.6	342	92	0	0	0	0	0
706	Derivation	1	51	2020-03-06	1	2020-03-20	0	0		0		19	1.3	226	158	0	0	0	1	0
707	Derivation	1	31	2020-03-06	0	NA	0	2		1	2020-03-06	51	8.9	220	136	0	0	0	0	1
708	Derivation	1	29	2020-03-06	1	2020-03-14	0	0		0		39	12.4	447	250	0	0	0	0	0
709	Derivation	2	24	2020-03-06	1	2020-03-11	0	0		0		20	0.2	NA	202	0	0	0	0	0
710	Derivation	2	14	2020-03-06	0	NA	0	2		1	2020-03-06	243	11.4	807	170	0	0	0	0	0
711	Derivation	2	80	2020-03-06	0	NA	1	1	2020-03-09	0		29	15.5	479	93	0	0	0	0	0
712	Derivation	1	79	2020-03-06	0	NA	1	1	2020-03-09	0		21	28.7	556	209	0	0	1	0	0
713	Derivation	1	80	2020-03-06	1	2020-03-27	0	0		0		NA	NA	NA	NA	0	0	0	0	0
714	Derivation	1	68	2020-03-06	0	NA	0	2		0		64	8.5	398	281	0	0	0	0	0
715	Derivation	1	89	2020-03-07	0	NA	1	1	2020-03-11	0		53	18	430	168	1	0	0	0	0
716	Derivation	1	88	2020-03-07	0	NA	1	1	2020-03-07	0		19	19.9	345	150	0	0	0	0	0
717	Derivation	1	84	2020-03-07	0	NA	1	1	2020-03-10	0		18	2	230	131	0	0	0	NA	0
718	Derivation	2	84	2020-03-07	1	2020-03-10	0	0		0		NA	NA	338	97	0	0	0	0	0
719	Derivation	1	83	2020-03-07	1	2020-03-16	0	0		0		24	6.3	279	136	0	0	0	0	0
720	Derivation	1	82	2020-03-07	0	NA	1	1	2020-03-10	0		31	17.3	392	162	NA	NA	NA	NA	NA
721	Derivation	1	82	2020-03-07	0	NA	1	1	2020-03-07	0		37	14.5	462	NA	0	0	0	0	NA
722	Derivation	2	81	2020-03-07	0	NA	1	1	2020-03-19	0		22	3.9	278	178	0	0	0	0	0
723	Derivation	1	81	2020-03-07	0	NA	1	1	2020-03-07	0		22	0.8	208	204	0	0	0	0	0
724	Derivation	1	80	2020-03-07	0	NA	1	1	2020-03-10	0		23	15.1	730	136	NA	NA	NA	NA	NA
725	Derivation	2	80	2020-03-07	1	2020-03-23	0	0		0		19	11.1	381	278	1	0	0	0	0
726	Derivation	2	79	2020-03-07	0	NA	1	1	2020-03-07	0		22	17.9	503	170	0	0	0	0	0
727	Derivation	1	78	2020-03-07	0	NA	1	1	2020-03-10	0		35	80	376	254	1	0	0	1	0
728	Derivation	1	75	2020-03-07	1	2020-03-12	0	0		0		31	81	326	183	0	0	0	0	0
729	Derivation	2	75	2020-03-07	0	NA	0	2		1	2020-03-13	22	13.3	532	159	0	0	0	0	0
730	Derivation	2	74	2020-03-07	1	2020-03-20	0	0		0		17	5.8	272	120	1	0	0	0	0
731	Derivation	1	73	2020-03-07	1	2020-03-30	0	0		0		29	1.2	NA	125	0	0	1	0	0
732	Derivation	2	72	2020-03-07	0	NA	1	1	2020-03-15	0		27	NA	387	306	0	1	0	0	0
733	Derivation	1	72	2020-03-07	1	2020-03-13	0	0		0		486	7.4	996	235	0	0	0	0	0
734	Derivation	1	71	2020-03-07	0	NA	1	1	2020-03-11	0		41	1.9	308	140	0	0	0	0	0
735	Derivation	2	67	2020-03-07	1	2020-03-14	0	0		1	2020-03-14	25	4.4	NA	161	0	0	0	0	0
736	Derivation	1	66	2020-03-07	1	2020-03-16	0	0		0		48	18.6	721	245	0	0	0	0	0
737	Derivation	1	64	2020-03-07	1	2020-03-14	0	0		0		44	25.5	582	75	0	0	0	1	0
738	Derivation	1	63	2020-03-07	1	2020-03-21	0	0		0		52	19	NA	178	1	0	0	0	0
739	Derivation	1	61	2020-03-07	1	2020-03-14	0	0		0		34	15.6	325	168	0	0	0	0	0
740	Derivation	1	59	2020-03-07	0	NA	1	1	2020-03-11	0		49	9.7	483	73	0	0	0	0	0
741	Derivation	1	56	2020-03-07	0	NA	0	2		0		82	17.7	345	153	0	0	0	0	0
742	Derivation	1	56	2020-03-07	1	2020-03-20	0	0		1	2020-03-07	27	29.7	340	192	0	0	0	0	0
743	Derivation	1	53	2020-03-07	1	2020-03-14	0	0		0		24	5.3	311	116	0	0	0	0	0
744	Derivation	1	51	2020-03-07	1	2020-03-15	0	0		0		79	6.2	387	164	0	0	0	0	0
745	Derivation	1	49	2020-03-07	1	2020-03-30	0	0		1	2020-03-07	30	5.4	400	109	0	0	1	0	0
746	Derivation	2	49	2020-03-07	1	2020-03-17	0	0		0		28	5.1	560	317	0	0	0	0	0
747	Derivation	1	48	2020-03-07	1	2020-03-17	0	0		0		38	13.2	402	378	0	0	0	0	0
748	Derivation	1	37	2020-03-07	1	2020-03-22	0	0		0		56	4.4	711	53	0	0	0	0	0
749	Derivation	2	32	2020-03-07	1	2020-03-10	0	0		0		40	1.5	NA	167	0	0	0	0	0
750	Derivation	2	32	2020-03-07	1	2020-03-10	0	0		0		22	0.8	278	204	0	0	0	0	0
751	Derivation	1	45	2020-03-07	1	2020-03-12	0	0		0		27	15.1	301	223	0	0	0	0	0
752	Derivation	1	74	2020-03-07	0	NA	1	1	2020-03-12	0		16	15.5	930	110	0	0	0	1	1
753	Derivation	1	81	2020-03-07	0	NA	1	1	2020-03-14	0		59	150	416	144	0	0	0	1	0
754	Derivation	1	70	2020-03-07	1	2020-03-11	0	0		0		94	14.6	370	117	0	1	0	0	0
755	Derivation	2	76	2020-03-07	1	2020-03-16	0	0		0		NA	NA	383	229	0	0	0	0	0
756	Derivation	2	87	2020-03-08	0	NA	1	1	2020-03-30	0		25	14.3	368	205	0	0	0	0	0
757	Derivation	1	86	2020-03-08	0	NA	1	1	2020-03-12	0		35	15.6	632	151	0	0	0	0	0
758	Derivation	2	85	2020-03-08	0	NA	1	1	2020-03-13	0		12	13.1	450	67	0	0	0	0	0
759	Derivation	1	85	2020-03-08	0	NA	1	1	2020-03-09	0		36	9.7	399	226	0	1	0	0	0
760	Derivation	1	84	2020-03-08	0	NA	1	1	2020-03-16	0		43	37.8	871	149	1	0	0	0	0
761	Derivation	1	83	2020-03-08	0	NA	1	1	2020-03-12	0		93	8.9	NA	82	0	0	0	0	0
762	Derivation	1	82	2020-03-08	0	NA	1	1	2020-03-09	0		40	22.5	526	199	NA	NA	NA	NA	NA
763	Derivation	1	81	2020-03-08	0	NA	1	1	2020-03-10	0		40	5.9	456	171	1	0	0	1	0
764	Derivation	1	80	2020-03-08	1	2020-03-20	0	0		0		41	9.5	578	112	0	0	0	0	0
765	Derivation	1	75	2020-03-08	0	NA	1	1	2020-03-11	0		49	12.9	308	166	0	0	0	0	0
766	Derivation	1	74	2020-03-08	1	2020-03-20	0	0		0		282	2	864	155	0	1	0	0	0
767	Derivation	1	74	2020-03-08	1	2020-03-31	0	0		0		27	16	295	166	0	0	0	0	0
768	Derivation	1	72	2020-03-08	0	NA	1	1	2020-03-11	0		29	21.9	412	387	0	1	1	0	0
769	Derivation	1	72	2020-03-08	0	NA	1	1	2020-03-19	0		17	5.6	720	204	0	0	0	0	0
770	Derivation	2	70	2020-03-08	1	2020-04-07	0	0		1	2020-03-20	24	2.2	320	222	0	0	0	0	0
771	Derivation	1	70	2020-03-08	0	NA	1	1	2020-03-09	0		27	16.4	517	159	0	0	0	1	0
772	Derivation	1	69	2020-03-08	1	2020-03-11	0	0		0		103	23.4	619	224	0	0	0	0	0
773	Derivation	2	66	2020-03-08	1	2020-03-15	0	0		0		63	7.5	566	103	0	0	0	0	0
774	Derivation	1	66	2020-03-08	1	2020-03-28	0	0		0		28	7.9	221	150	0	0	0	0	0
775	Derivation	1	66	2020-03-08	0	NA	1	1	2020-03-10	0		56	16	867	172	0	1	0	0	0
776	Derivation	2	65	2020-03-08	1	2020-03-13	0	0		0		37	6.6	212	212	1	0	0	0	0
777	Derivation	1	64	2020-03-08	0	NA	1	1	2020-03-11	0		33	12.1	442	179	1	1	1	0	1
778	Derivation	2	59	2020-03-08	0	NA	1	1	2020-03-09	1	2020-03-08	30	NA	NA	179	NA	NA	NA	NA	NA
779	Derivation	1	57	2020-03-08	1	2020-03-18	0	0		0		39	23.5	669	188	0	0	0	0	0
780	Derivation	2	57	2020-03-08	1	2020-03-19	0	0		0		19	3.3	379	191	0	0	0	0	0
781	Derivation	1	56	2020-03-08	1	2020-03-13	0	0		0		288	22.5	NA	260	0	0	0	0	0
782	Derivation	1	56	2020-03-08	0	NA	1	1	2020-03-13	0		81	12.8	563	263	0	0	0	0	0
783	Derivation	1	55	2020-03-08	0	NA	1	1	2020-03-10	1	2020-03-09	38	6.2	659	139	0	0	0	0	0
784	Derivation	1	55	2020-03-08	1	2020-03-31	0	0		1	2020-03-11	45	12.9	457	136	0	0	0	0	0
785	Derivation	1	53	2020-03-08	1	2020-03-18	0	0		0		40	6.7	388	173	0	0	0	0	0
786	Derivation	1	51	2020-03-08	1	2020-03-19	0	0		1	2020-03-13	278	11.1	831	192	0	0	0	0	0
787	Derivation	1	49	2020-03-08	1	2020-03-21	0	0		0		41	9.2	360	NA	0	0	0	0	0
788	Derivation	1	48	2020-03-08	1	2020-03-11	0	0		0		114	4.6	406	216	0	0	0	0	0
789	Derivation	2	38	2020-03-08	1	2020-03-21	0	0		0		40	23.8	347	263	0	0	0	0	0
790	Derivation	1	36	2020-03-08	1	2020-03-11	0	0		0		111	17	359	218	0	0	0	0	0
791	Derivation	1	14	2020-03-08	1	2020-03-16	0	0		1	2020-03-09	12	6	489	142	0	0	0	0	0
792	Derivation	1	81	2020-03-08	0	NA	0	2		0		NA	NA	726	300	0	0	0	0	0
793	Derivation	2	72	2020-03-08	1	2020-03-23	0	0		0		NA	NA	329	84	0	0	0	0	0
794	Derivation	1	94	2020-03-09	0	NA	1	1	2020-03-11	0		22	11.3	247	212	0	0	0	0	0
795	Derivation	1	89	2020-03-09	1	2020-03-12	0	0		0		15	6.4	273	274	0	0	0	1	0
796	Derivation	1	86	2020-03-09	1	2020-03-18	0	0		0		25	6.1	375	98	0	0	0	1	0
797	Derivation	2	84	2020-03-09	0	NA	1	1	2020-03-16	0		38	4.6	930	86	NA	NA	NA	NA	NA
798	Derivation	2	80	2020-03-09	1	2020-03-17	0	0		0		44	15.4	443	115	0	0	0	0	0
799	Derivation	1	80	2020-03-09	0	NA	1	1	2020-03-13	0		77	22.8	719	271	0	0	0	0	0
800	Derivation	1	79	2020-03-09	0	NA	1	1	2020-03-11	0		71	11.4	427	164	1	0	0	1	0
801	Derivation	1	79	2020-03-09	1	2020-03-17	0	0		0		10	4.8	682	132	0	0	0	0	0
802	Derivation	1	78	2020-03-09	0	NA	1	1	2020-03-11	0		35	2.5	310	146	0	0	0	1	0
803	Derivation	1	76	2020-03-09	0	NA	1	1	2020-03-09	0		32	12.6	351	130	0	0	0	0	0
804	Derivation	2	74	2020-03-09	1	2020-03-26	0	0		0		183	12.5	299	177	0	1	0	0	0
805	Derivation	1	73	2020-03-09	0	NA	1	1	2020-03-17	1	2020-03-09	93	23.5	319	259	0	0	0	0	0
806	Derivation	1	73	2020-03-09	0	NA	1	1	2020-03-14	0		27	25.2	422	159	0	0	0	0	0
807	Derivation	1	72	2020-03-09	0	NA	1	1	2020-03-14	0		26	1.8	253	107	1	0	0	0	0
808	Derivation	1	71	2020-03-09	0	NA	1	1	2020-03-15	0		44	7.7	338	186	0	0	0	0	0
809	Derivation	2	70	2020-03-09	1	2020-03-13	0	0		0		48	19.9	292	224	1	0	0	0	0
810	Derivation	1	70	2020-03-09	0	NA	1	1	2020-03-13	0		62	2.2	1062	125	0	0	0	0	0
811	Derivation	1	69	2020-03-09	1	2020-03-12	0	0		1	2020-03-12	32	26.3	546	161	0	0	0	0	0
812	Derivation	1	63	2020-03-09	1	2020-03-16	0	0		0		36	2.6	313	253	0	0	0	0	0
813	Derivation	1	62	2020-03-09	0	NA	1	1	2020-03-25	1	2020-03-11	47	31.5	948	222	0	0	0	1	0
814	Derivation	1	62	2020-03-09	1	2020-03-19	0	0		0		NA	18.7	NA	488	1	0	1	1	0
815	Derivation	1	62	2020-03-09	1	2020-03-16	0	0		0		34	2.3	467	151	0	0	0	0	0
816	Derivation	1	61	2020-03-09	1	2020-03-13	0	0		0		34	3.3	287	221	0	0	0	0	0
817	Derivation	1	59	2020-03-09	1	2020-03-22	0	0		0		29	7.1	291	117	0	0	0	0	0
818	Derivation	1	55	2020-03-09	1	2020-03-20	0	0		0		30	8.7	416	NA	1	0	0	1	0
819	Derivation	1	55	2020-03-09	1	2020-03-17	0	0		1	2020-03-11	84	18	1276	162	0	0	0	0	0
820	Derivation	2	54	2020-03-09	1	2020-04-14	0	0		1	2020-03-09	36	33.6	400	225	0	0	0	0	0
821	Derivation	1	53	2020-03-09	1	2020-04-02	0	0		1	2020-03-16	106	4.9	579	106	0	0	0	0	0
822	Derivation	1	50	2020-03-09	1	2020-04-04	0	0		1	2020-03-12	84	23.9	586	116	0	0	0	0	0
823	Derivation	1	48	2020-03-09	0	NA	0	2		1	2020-03-21	22	3	260	157	0	0	0	0	0
824	Derivation	2	46	2020-03-09	1	2020-03-12	0	0		0		31	11	NA	190	0	0	0	0	0
825	Derivation	1	46	2020-03-09	1	2020-03-16	0	0		0		75	0.2	270	199	0	0	0	0	0
826	Derivation	2	6	2020-03-09	1	2020-03-14	0	0		1	2020-03-09	9	8.7	216	91	0	0	0	0	0
827	Derivation	1	55	2020-03-09	0	NA	0	2		0		NA	NA	NA	98	1	0	0	0	0
828	Derivation	1	83	2020-03-10	0	NA	1	1	2020-03-12	0		18	16.2	485	156	1	0	0	0	0
829	Derivation	2	82	2020-03-10	0	NA	1	1	2020-03-15	0		35	25	333	210	0	0	0	0	0
830	Derivation	1	82	2020-03-10	0	NA	1	1	2020-03-11	0		71	16.2	392	177	1	0	0	0	0
831	Derivation	1	80	2020-03-10	0	NA	0	2		0		16	16.5	253	137	0	0	0	0	0
832	Derivation	1	79	2020-03-10	0	NA	1	1	2020-03-22	0		54	27.6	875	124	0	0	0	0	0
833	Derivation	1	77	2020-03-10	1	2020-03-18	0	0		0		71	8.3	437	169	0	0	0	0	0
834	Derivation	1	76	2020-03-10	0	NA	1	1	2020-03-17	0		133	11.1	802	334	0	0	0	0	0
835	Derivation	2	76	2020-03-10	1	2020-04-03	0	0		0		46	6.3	347	286	0	0	0	0	0
836	Derivation	1	75	2020-03-10	0	NA	1	1	2020-03-14	0		48	13.9	880	124	1	0	0	0	0
837	Derivation	1	73	2020-03-10	0	NA	1	1	2020-03-15	0		20	13.8	438	210	0	0	0	0	0
838	Derivation	1	71	2020-03-10	0	NA	1	1	2020-03-21	0		19	6.1	337	225	0	0	0	0	0
839	Derivation	2	71	2020-03-10	1	2020-03-11	0	0		0		27	2.6	365	237	0	1	0	0	0
840	Derivation	2	71	2020-03-10	1	2020-04-08	0	0		0		40	7.3	557	155	0	0	0	0	0
841	Derivation	2	70	2020-03-10	1	2020-03-13	0	0		0		54	1.7	619	92	0	0	0	0	0
842	Derivation	1	69	2020-03-10	0	NA	1	1	2020-03-14	0		43	15.6	892	186	0	0	0	0	0
843	Derivation	1	69	2020-03-10	1	2020-04-08	0	0		0		36	32	648	355	1	0	0	0	0
844	Derivation	1	69	2020-03-10	1	2020-03-30	0	0		0		20	24.7	284	NA	1	1	0	0	0
845	Derivation	2	68	2020-03-10	1	2020-03-17	0	0		0		23	2.5	254	238	0	0	0	0	0
846	Derivation	1	67	2020-03-10	1	2020-03-12	0	0		0		102	20.1	291	215	0	0	0	0	0
847	Derivation	2	67	2020-03-10	1	2020-03-17	0	0		0		17	2.3	198	153	0	0	0	0	0
848	Derivation	1	66	2020-03-10	0	NA	1	1	2020-03-19	0		10	15.3	586	203	1	0	0	1	0
849	Derivation	1	66	2020-03-10	1	2020-03-14	0	0		0		51	4.4	669	110	0	0	0	1	0
850	Derivation	1	65	2020-03-10	1	2020-03-20	0	0		0		38	27.5	542	184	0	0	0	0	0
851	Derivation	1	64	2020-03-10	1	2020-03-25	0	0		0		51	10.7	611	193	0	0	0	0	0
852	Derivation	1	63	2020-03-10	1	2020-03-15	0	0		0		36	30.2	515	295	1	0	0	0	0
853	Derivation	1	62	2020-03-10	1	2020-03-13	0	0		0		17	9.5	207	180	0	0	0	0	0
854	Derivation	1	62	2020-03-10	1	2020-03-16	0	0		1	2020-03-10	39	33.2	318	139	0	0	0	0	0
855	Derivation	1	59	2020-03-10	0	NA	1	1	2020-03-21	1	2020-03-11	64	16.5	587	330	1	0	0	0	0
856	Derivation	2	59	2020-03-10	1	2020-03-12	0	0		0		29	7.7	423	241	0	1	0	0	0
857	Derivation	2	56	2020-03-10	1	2020-03-12	0	0		1	2020-03-12	59	25.6	433	247	0	0	0	0	0
858	Derivation	1	55	2020-03-10	1	2020-03-14	0	0		0		49	1.7	278	134	0	0	0	1	0
859	Derivation	2	54	2020-03-10	1	2020-03-12	0	0		0		25	0.6	204	NA	0	0	0	0	0
860	Derivation	1	49	2020-03-10	1	2020-03-15	0	0		0		55	3.1	510	266	0	0	0	0	0
861	Derivation	2	43	2020-03-10	0	NA	1	1	2020-03-19	1	2020-03-11	36	32.1	654	114	0	0	0	0	0
862	Derivation	1	0	2020-03-10	1	2020-03-16	0	0		0		NA	NA	480	62	0	NA	0	0	0
863	Derivation	2	55	2020-03-10	0	NA	1	1	2020-03-13	0		60	25	832	211	0	0	1	0	0
864	Derivation	1	49	2020-03-10	0	NA	0	2		1	2020-03-11	53	22.4	613	129	0	0	0	0	0
865	Derivation	2	74	2020-03-10	0	NA	1	1	2020-03-21	1	2020-03-12	45	22	365	438	0	0	0	0	0
866	Derivation	1	63	2020-03-10	0	NA	1	1	2020-04-08	0		31	9.2	728	270	0	0	0	0	0
867	Derivation	1	59	2020-03-10	1	2020-03-14	0	0		0		NA	NA	NA	96	0	0	1	0	0
868	Derivation	1	87	2020-03-10	0	2020-03-14	1	1	2020-03-14	0		57	16.3	553	110	0	1	0	0	0
869	Derivation	1	76	2020-03-10	0	2020-03-13	1	1	2020-03-13	0		NA	NA	1025	NA	1	0	0	0	0
870	Derivation	1	67	2020-03-10	1	2020-03-12	0	0		0		NA	NA	243	NA	0	0	0	0	0
871	Derivation	1	46	2020-03-10	1	2020-04-01	0	0		0		70	18.3	420	301	0	0	0	0	0
872	Derivation	1	57	2020-03-11	1	2020-03-12	0	0		0		52	6.2	365	61	0	0	0	0	0
873	Derivation	1	86	2020-03-11	1	2020-03-22	0	0		0		29	17.4	351	175	0	1	0	0	0
874	Derivation	1	84	2020-03-11	0	NA	1	1	2020-03-16	0		9	13.4	366	94	0	0	0	1	0
875	Derivation	2	82	2020-03-11	0	NA	1	1	2020-03-12	0		39	9.6	577	227	0	0	0	0	0
876	Derivation	1	82	2020-03-11	0	NA	1	1	2020-03-14	0		62	5.4	573	126	1	0	0	0	0
877	Derivation	1	81	2020-03-11	0	NA	1	1	2020-03-13	0		116	20.3	1267	78	0	0	0	1	1
878	Derivation	1	80	2020-03-11	1	2020-03-21	0	0		0		26	10.9	445	253	0	0	0	0	0
879	Derivation	1	77	2020-03-11	0	NA	1	1	2020-03-13	0		61	32.5	510	122	1	0	0	0	0
880	Derivation	2	77	2020-03-11	1	2020-03-15	0	0		0		17	14.3	281	297	0	0	0	0	0
881	Derivation	1	75	2020-03-11	1	2020-03-17	0	0		0		39	15	304	144	0	0	0	0	0
882	Derivation	1	75	2020-03-11	0	NA	1	1	2020-04-02	1	2020-03-14	53	25.6	747	113	0	0	0	0	0
883	Derivation	2	75	2020-03-11	1	2020-03-15	0	0		0		73	4	419	423	0	1	0	0	0
884	Derivation	1	74	2020-03-11	0	NA	1	1	2020-03-11	0		27	15.9	503	NA	1	0	0	0	0
885	Derivation	1	74	2020-03-11	0	NA	1	1	2020-03-15	0		40	14.5	463	177	0	0	1	0	0
886	Derivation	1	73	2020-03-11	0	NA	1	1	2020-03-15	0		73	16.7	544	219	0	0	0	0	0
887	Derivation	1	73	2020-03-11	0	NA	1	1	2020-04-01	1	2020-03-17	43	24.7	556	200	0	0	0	1	0
888	Derivation	1	72	2020-03-11	1	2020-03-16	0	0		0		135	23.5	531	261	0	0	0	0	0
889	Derivation	1	72	2020-03-11	0	NA	1	1	2020-03-18	0		47	1.7	461	122	0	0	0	1	0
890	Derivation	2	70	2020-03-11	0	NA	1	1	2020-03-16	0		36	21.7	493	308	1	0	0	0	0
891	Derivation	1	70	2020-03-11	1	2020-03-21	0	0		0		32	1.7	252	120	0	0	0	0	0
892	Derivation	1	68	2020-03-11	0	NA	1	1	2020-03-21	0		57	32	834	210	1	0	0	0	0
893	Derivation	1	68	2020-03-11	1	2020-03-30	0	0		0		62	16.1	480	288	0	0	0	0	0
894	Derivation	1	66	2020-03-11	1	2020-03-30	0	0		1	2020-03-16	39	22.7	349	149	0	0	0	0	0
895	Derivation	2	66	2020-03-11	0	NA	1	1	2020-03-15	0		22	7	938	298	0	0	0	0	0
896	Derivation	2	60	2020-03-11	1	2020-03-13	0	0		0		15	9.2	372	213	0	0	0	0	0
897	Derivation	1	55	2020-03-11	0	NA	0	2		1	2020-03-19	21	4.8	256	257	0	0	0	0	0
898	Derivation	2	53	2020-03-11	0	NA	0	2		1	2020-03-29	65	11.3	484	317	0	0	1	0	0
899	Derivation	1	51	2020-03-11	1	2020-04-03	0	0		0		58	4.5	394	158	0	0	0	0	0
900	Derivation	1	50	2020-03-11	1	2020-04-06	0	0		1	2020-03-13	67	19.2	715	275	0	0	0	0	0
901	Derivation	1	50	2020-03-11	1	2020-03-28	0	0		0		31	13.6	325	135	0	0	0	0	0
902	Derivation	2	41	2020-03-11	1	2020-03-30	0	0		1	2020-03-13	58	21	469	254	0	0	0	0	0
903	Derivation	2	37	2020-03-11	0	NA	0	2		1	2020-03-11	16	15.4	590	189	0	0	0	0	0
904	Derivation	2	29	2020-03-11	1	2020-04-02	0	0		0		14	17.3	300	180	0	0	0	0	0
905	Derivation	1	61	2020-03-11	1	2020-03-21	0	0		0		NA	NA	NA	110	0	0	0	0	0
906	Derivation	2	68	2020-03-11	0	NA	0	2		0		28	16.4	NA	158	0	1	0	0	0
907	Derivation	1	65	2020-03-11	1	2020-03-30	0	0		0		30	4.3	NA	286	1	0	0	0	0
908	Derivation	1	74	2020-03-11	1	2020-03-21	0	0		0		NA	NA	349	NA	0	0	0	0	0
909	Derivation	1	47	2020-03-11	1	2020-03-16	0	0		0		NA	NA	325	NA	0	0	0	0	0
910	Derivation	1	64	2020-03-11	1	2020-03-17	0	0		0		259	14.9	454	273	0	0	0	0	0
911	Derivation	1	29	2020-03-11	1	2020-03-21	0	0		0		NA	NA	501	40	0	0	0	0	0
912	Derivation	2	44	2020-03-11	1	2020-03-18	0	0		0		NA	NA	509	105	0	0	0	0	0
913	Derivation	2	64	2020-03-11	1	2020-03-16	0	0		0		NA	NA	218	127	0	0	0	0	0
914	Derivation	1	83	2020-03-11	0	NA	0	2		0		NA	NA	726	NA	0	1	0	0	0
915	Derivation	1	64	2020-03-11	1	2020-03-23	0	0		0		NA	NA	228	NA	0	0	0	0	0
916	Derivation	1	54	2020-03-11	1	2020-03-24	0	0		0		NA	NA	231	21	0	0	0	0	0
917	Derivation	2	79	2020-03-11	0	2020-03-19	1	1	2020-03-19	0		NA	NA	548	44	0	0	0	0	0
918	Derivation	1	77	2020-03-11	1	2020-03-17	0	0		0		NA	NA	250	NA	1	1	1	0	0
919	Derivation	1	71	2020-03-11	0	NA	0	2		0		NA	NA	632	170	0	0	0	0	0
920	Derivation	1	48	2020-03-11	1	2020-03-16	0	0		0		NA	NA	707	40	0	0	0	0	0
921	Derivation	2	95	2020-03-11	0	2020-03-14	1	1	2020-03-14	0		NA	NA	711	104	0	1	0	1	0
922	Derivation	1	65	2020-03-11	1	2020-03-17	0	0		0		NA	NA	NA	40	0	0	0	0	0
923	Derivation	1	69	2020-03-11	0	2020-03-16	1	1	2020-03-16	0		NA	NA	662	116	0	1	0	0	0
924	Derivation	1	38	2020-03-11	1	2020-03-16	0	0		0		NA	NA	155	80	0	0	0	0	0
925	Derivation	1	67	2020-03-11	1	2020-03-19	0	0		0		40	28.4	341	295	0	0	0	0	0
926	Derivation	1	56	2020-03-11	1	2020-03-17	0	0		0		NA	NA	224	NA	0	0	0	0	0
927	Derivation	1	81	2020-03-11	1	2020-03-24	0	0		0		58	24.6	566	161	0	0	1	0	0
928	Derivation	1	51	2020-03-11	1	2020-03-13	0	0		0		NA	NA	1218	NA	0	0	0	0	0
929	Derivation	1	80	2020-03-11	0	2020-03-13	1	1	2020-03-13	0		NA	NA	NA	39	0	0	0	0	0
930	Derivation	2	83	2020-03-12	0	NA	1	1	2020-03-16	0		21	19.3	713	302	0	0	0	0	0
931	Derivation	1	81	2020-03-12	1	2020-03-15	0	0		0		38	7.5	391	200	0	0	0	0	0
932	Derivation	1	77	2020-03-12	0	NA	1	1	2020-03-17	0		11	14.1	416	350	1	0	0	0	0
933	Derivation	2	77	2020-03-12	1	2020-03-18	0	0		0		45	11.8	453	158	0	1	0	0	1
934	Derivation	2	76	2020-03-12	0	NA	1	1	2020-03-18	0		17	7.5	251	141	0	0	1	0	0
935	Derivation	2	75	2020-03-12	1	2020-03-15	0	0		0		34	3.1	298	298	0	0	0	0	0
936	Derivation	1	73	2020-03-12	0	NA	1	1	2020-03-17	0		122	20.2	513	107	0	0	0	0	0
937	Derivation	2	72	2020-03-12	1	2020-03-16	0	0		0		31	0.2	280	238	1	0	0	0	0
938	Derivation	1	71	2020-03-12	1	2020-04-15	0	0		0		43	6.7	348	242	0	0	0	0	0
939	Derivation	2	70	2020-03-12	1	2020-03-23	0	0		0		66	12.4	382	413	0	0	0	0	0
940	Derivation	2	70	2020-03-12	0	NA	1	1	2020-03-15	0		33	23.8	488	209	1	NA	NA	NA	NA
941	Derivation	1	70	2020-03-12	1	2020-03-19	0	0		0		25	13.5	343	163	0	0	0	0	0
942	Derivation	1	70	2020-03-12	1	2020-04-16	0	0		0		51	13.7	435	77	1	0	0	1	0
943	Derivation	1	68	2020-03-12	0	NA	1	1	2020-03-15	0		26	14.5	684	182	0	1	0	1	0
944	Derivation	2	65	2020-03-12	1	2020-03-25	0	0		0		69	14	426	251	0	0	0	0	0
945	Derivation	1	62	2020-03-12	0	NA	1	1	2020-03-19	0		55	14.7	923	168	0	0	0	0	0
946	Derivation	1	61	2020-03-12	1	2020-03-18	0	0		0		82	15.1	595	286	0	0	0	0	0
947	Derivation	2	59	2020-03-12	1	2020-04-01	0	0		0		90	8.1	400	275	0	0	0	0	0
948	Derivation	1	57	2020-03-12	0	NA	1	1	2020-03-19	0		28	10.1	418	216	NA	NA	NA	NA	NA
949	Derivation	1	56	2020-03-12	1	2020-04-03	0	0		1	2020-03-16	77	40.9	1015	171	0	0	0	0	0
950	Derivation	1	46	2020-03-12	1	2020-03-26	0	0		0		217	5.7	1028	223	0	0	0	0	0
951	Derivation	1	37	2020-03-12	0	NA	0	2		1	2020-03-12	114	14.3	832	174	0	0	0	0	0
952	Derivation	2	33	2020-03-12	1	2020-03-18	0	0		0		12	3.4	169	171	0	0	0	0	0
953	Derivation	1	7	2020-03-12	1	2020-03-13	0	0		0		24	0.3	631	252	0	0	0	0	0
954	Derivation	1	6	2020-03-12	1	2020-03-15	0	0		0		119	0.1	308	586	0	0	1	0	0
955	Derivation	1	66	2020-03-12	1	2020-03-18	0	0		0		73	22.9	624	276	0	0	0	1	0
956	Derivation	1	79	2020-03-12	0	2020-03-26	1	1	2020-03-26	0		58	17.7	616	204	0	0	0	0	0
957	Derivation	1	64	2020-03-12	1	2020-03-18	0	0		0		42	30.6	678	197	0	0	0	0	0
958	Derivation	1	72	2020-03-12	1	2020-03-13	0	0		0		NA	NA	NA	NA	1	0	0	1	0
959	Derivation	1	81	2020-03-12	0	2020-03-25	1	1	2020-03-25	0		NA	NA	NA	NA	0	0	0	0	0
960	Derivation	1	69	2020-03-12	0	2020-03-18	1	1	2020-03-18	0		47	26.7	517	232	1	0	0	0	0
961	Derivation	1	49	2020-03-12	1	2020-03-15	0	0		0		42	8.8	514	184	0	0	0	0	0
962	Derivation	1	73	2020-03-12	0	2020-03-18	1	1	2020-03-18	0		NA	NA	747	NA	0	0	0	0	0
963	Derivation	1	66	2020-03-12	1	2020-03-18	0	0		0		72	11.3	290	178	1	0	0	0	0
964	Derivation	1	79	2020-03-12	0	2020-03-14	1	1	2020-03-14	0		NA	NA	634	NA	1	1	0	0	0
965	Derivation	1	62	2020-03-12	1	2020-03-16	0	0		0		NA	17.2	325	244	0	0	0	0	0
966	Derivation	2	58	2020-03-12	0	2020-03-20	1	1	2020-03-20	1	2020-03-15	NA	NA	586	149	0	0	0	0	0
967	Derivation	1	54	2020-03-12	1	2020-03-31	0	0		0		NA	NA	198	159	1	0	0	0	0
968	Derivation	1	62	2020-03-12	0	NA	0	2		1	2020-03-18	NA	NA	908	153	0	0	0	0	0
969	Derivation	1	56	2020-03-12	1	2020-03-23	0	0		0		114	16.2	400	288	0	0	0	0	0
970	Derivation	1	69	2020-03-12	1	2020-03-16	0	0		0		NA	9.2	NA	174	0	0	0	0	0
971	Derivation	1	61	2020-03-12	1	2020-03-16	0	0		0		NA	NA	NA	161	0	0	0	0	0
972	Derivation	1	66	2020-03-12	0	2020-03-18	1	1	2020-03-18	0		45	34.1	469	272	0	0	0	0	0
973	Derivation	2	87	2020-03-12	0	2020-03-18	1	1	2020-03-18	0		24	19.4	587	301	0	0	0	0	0
974	Derivation	1	71	2020-03-12	0	2020-03-23	1	1	2020-03-23	0		65	15.5	382	242	1	0	0	0	0
975	Derivation	2	60	2020-03-12	1	2020-03-15	0	0		0		NA	NA	NA	NA	0	0	0	0	0
976	Derivation	2	71	2020-03-12	0	NA	0	2		1	2020-03-14	39	15.5	641	114	0	0	0	0	0
977	Derivation	1	45	2020-03-12	1	2020-03-16	0	0		0		NA	NA	231	NA	0	0	0	0	0
978	Derivation	1	89	2020-03-12	1	2020-03-16	0	0		0		19	6.5	221	61	0	0	0	1	0
979	Derivation	1	59	2020-03-12	0	2020-03-15	1	1	2020-03-15	0		NA	4.1	531	24	1	0	0	0	0
980	Derivation	1	87	2020-03-12	0	2020-03-26	1	1	2020-03-26	0		28	14.4	390	246	0	0	1	0	0
981	Derivation	2	55	2020-03-13	1	2020-04-08	0	0		0		62	13.9	748	134	0	0	0	0	0
982	Derivation	1	74	2020-03-13	1	2020-03-24	0	0		0		35	4.5	355	242	0	0	0	0	0
983	Derivation	2	52	2020-03-13	1	2020-03-17	0	0		0		NA	NA	NA	NA	0	0	0	0	0
984	Derivation	1	74	2020-03-13	0	2020-03-28	1	1	2020-03-28	1	2020-03-13	42	35.4	1405	126	1	0	0	0	0
985	Derivation	1	59	2020-03-13	1	2020-03-23	0	0		0		NA	NA	299	136	0	0	0	0	0
986	Derivation	2	80	2020-03-13	0	2020-03-21	1	1	2020-03-21	0		NA	NA	4454	170	1	0	0	0	0
987	Derivation	1	57	2020-03-13	1	2020-04-01	0	0		0		123	13.1	356	188	0	0	0	0	0
988	Derivation	1	71	2020-03-13	0	2020-03-18	1	1	2020-03-18	0		32	6.8	521	203	1	0	0	1	0
989	Derivation	2	87	2020-03-13	0	2020-03-14	1	1	2020-03-14	0		NA	NA	319	NA	0	0	0	0	0
990	Derivation	1	53	2020-03-13	1	2020-03-16	0	0		0		NA	NA	304	51	1	0	0	0	0
991	Derivation	1	75	2020-03-13	0	2020-03-16	1	1	2020-03-16	0		26	30.5	360	144	0	0	0	0	0
992	Derivation	1	72	2020-03-13	0	2020-03-15	1	1	2020-03-15	0		NA	NA	NA	56	0	0	0	0	0
993	Derivation	1	54	2020-03-13	1	2020-03-29	0	0		0		NA	NA	425	231	0	0	0	0	0
994	Derivation	1	80	2020-03-13	0	2020-03-19	1	1	2020-03-19	0		NA	NA	265	200	0	0	0	1	0
995	Derivation	1	61	2020-03-13	1	2020-03-30	0	0		0		NA	NA	NA	40	0	0	0	0	0
996	Derivation	2	76	2020-03-13	0	2020-03-14	1	1	2020-03-14	0		34	10	472	107	1	0	0	0	0
997	Derivation	1	74	2020-03-13	1	2020-03-18	0	0		0		155	9.4	375	263	1	0	0	0	1
998	Derivation	2	14	2020-03-13	1	2020-03-24	0	0		0		NA	NA	NA	323	0	0	1	0	0
999	Derivation	2	48	2020-03-13	1	2020-04-09	0	0		1	2020-03-14	NA	NA	NA	139	0	0	0	0	0
1000	Derivation	1	49	2020-03-13	1	2020-04-15	0	0		0		NA	NA	231	155	0	0	0	0	0
1001	Derivation	1	71	2020-03-13	1	2020-03-18	0	0		1	2020-03-17	36	32.6	652	297	0	0	0	0	0
1002	Derivation	2	68	2020-03-13	1	2020-03-16	0	0		0		NA	NA	272	NA	0	0	0	0	0
1003	Derivation	2	84	2020-03-13	0	2020-03-14	1	1	2020-03-14	0		NA	NA	237	NA	1	0	0	0	0
1004	Derivation	1	65	2020-03-13	1	2020-03-15	0	0		0		77	16.8	319	310	0	0	0	0	0
1005	Derivation	1	54	2020-03-13	1	2020-03-24	0	0		0		143	16.5	341	191	0	0	0	0	0
1006	Derivation	1	58	2020-03-13	0	NA	0	2		1	2020-04-07	57	9.6	433	286	0	0	0	0	0
1007	Derivation	2	53	2020-03-13	1	2020-03-16	0	0		0		24	5.4	262	142	0	0	0	0	0
1008	Derivation	1	63	2020-03-13	1	2020-04-03	0	0		0		NA	0	432	129	1	0	0	0	0
1009	Derivation	1	60	2020-03-13	1	2020-03-17	0	0		0		NA	NA	946	90	0	0	0	1	0
1010	Derivation	2	59	2020-03-13	1	2020-03-17	0	0		0		NA	NA	502	136	0	0	0	0	0
1011	Derivation	1	64	2020-03-13	1	2020-03-30	0	0		0		27	19	471	200	0	0	0	0	0
1012	Derivation	1	81	2020-03-13	1	2020-04-06	0	0		0		NA	NA	NA	171	0	0	0	0	0
1013	Derivation	1	65	2020-03-13	0	2020-03-15	1	1	2020-03-15	0		36	18.1	701	264	0	0	1	0	0
1014	Derivation	2	77	2020-03-13	1	2020-03-21	0	0		0		NA	NA	NA	NA	0	0	0	0	0
1015	Derivation	2	60	2020-03-13	1	2020-04-22	0	0		1	2020-03-16	NA	NA	NA	NA	0	0	0	0	0
1016	Derivation	2	81	2020-03-13	0	2020-03-17	1	1	2020-03-17	0		24	15	401	535	0	0	0	0	0
1017	Derivation	1	42	2020-03-13	1	2020-03-19	0	0		0		58	1.7	371	249	0	0	0	0	0
1018	Derivation	2	95	2020-03-13	0	2020-03-17	1	1	2020-03-17	0		NA	NA	NA	386	0	0	0	0	0
1019	Derivation	1	31	2020-03-13	0	NA	0	2		1	2020-03-14	265	13.8	1742	211	0	0	0	0	0
1020	Derivation	1	65	2020-03-13	0	2020-03-20	1	1	2020-03-20	0		NA	NA	278	NA	NA	NA	NA	NA	NA
1021	Derivation	1	88	2020-03-13	1	2020-04-11	0	0		0		NA	NA	341	NA	0	1	0	0	0
1022	Derivation	2	73	2020-03-13	1	2020-03-25	0	0		0		35	6.6	407	296	0	0	0	0	0
1023	Derivation	2	81	2020-03-13	1	2020-03-23	0	0		0		23	13.8	396	192	0	0	0	0	0
1024	Derivation	1	57	2020-03-13	1	2020-03-19	0	0		0		19	13.8	171	21	0	0	0	0	0
1025	Derivation	1	71	2020-03-13	1	2020-03-22	0	0		0		NA	NA	NA	NA	0	0	0	0	0
1026	Derivation	2	61	2020-03-13	0	2020-04-01	1	1	2020-04-01	1	2020-03-27	49	14	319	171	0	0	0	0	0
1027	Derivation	2	85	2020-03-13	1	2020-04-06	0	0		0		24	2.9	311	161	0	1	0	0	0
1028	Derivation	2	76	2020-03-13	1	2020-03-15	0	0		0		NA	NA	NA	206	0	0	0	0	0
1029	Derivation	1	76	2020-03-13	1	2020-04-08	0	0		0		28	2.8	500	100	0	0	0	1	0
1030	Derivation	1	70	2020-03-13	1	2020-04-06	0	0		0		NA	NA	211	86	0	0	0	1	0
1031	Derivation	1	46	2020-03-13	1	2020-03-18	0	0		1	2020-03-18	41	32.6	450	197	0	0	0	0	0
1032	Derivation	1	57	2020-03-14	1	2020-03-16	0	0		0		NA	NA	218	NA	0	0	0	0	0
1033	Derivation	1	66	2020-03-14	0	2020-03-18	1	1	2020-03-18	0		35	28.9	706	141	0	0	0	0	0
1034	Derivation	2	63	2020-03-14	1	2020-04-01	0	0		0		NA	NA	NA	NA	0	0	0	0	0
1035	Derivation	1	75	2020-03-14	0	2020-03-15	1	1	2020-03-15	0		35	13.2	797	123	0	0	0	0	0
1036	Derivation	1	81	2020-03-14	1	2020-03-27	0	0		0		NA	NA	287	NA	0	0	0	0	0
1037	Derivation	1	86	2020-03-14	0	2020-03-21	1	1	2020-03-21	0		NA	NA	582	47	0	0	0	1	0
1038	Derivation	1	56	2020-03-14	1	2020-03-24	0	0		0		NA	NA	541	93	0	0	0	0	0
1039	Derivation	1	76	2020-03-14	1	2020-03-15	0	0		0		NA	NA	434	201	0	0	0	1	0
1040	Derivation	1	73	2020-03-14	0	2020-03-23	1	1	2020-03-23	0		58	11.6	548	124	0	0	0	0	0
1041	Derivation	1	85	2020-03-14	0	2020-03-27	1	1	2020-03-27	0		NA	NA	490	138	1	0	0	0	0
1042	Derivation	1	79	2020-03-14	0	2020-03-22	1	1	2020-03-22	0		NA	NA	NA	355	0	0	0	0	0
1043	Derivation	1	61	2020-03-14	1	2020-03-17	0	0		0		53	2.5	239	282	0	0	0	0	0
1044	Derivation	1	54	2020-03-14	1	2020-03-28	0	0		0		NA	0	NA	NA	1	0	0	0	0
1045	Derivation	2	69	2020-03-14	1	2020-04-21	0	0		0		102	32.3	425	178	0	0	0	0	0
1046	Derivation	1	83	2020-03-14	0	2020-03-22	1	1	2020-03-22	0		36	31.5	523	168	1	0	0	0	0
1047	Derivation	2	74	2020-03-14	1	2020-03-16	0	0		0		NA	NA	453	NA	0	0	0	0	0
1048	Derivation	2	89	2020-03-14	0	2020-03-18	1	1	2020-03-18	0		NA	NA	632	NA	1	0	0	0	0
1049	Derivation	1	52	2020-03-14	1	2020-04-01	0	0		1	2020-03-16	83	35.9	466	117	0	0	0	0	0
1050	Derivation	2	92	2020-03-14	0	2020-03-18	1	1	2020-03-18	0		NA	NA	NA	NA	1	0	0	0	0
1051	Derivation	2	62	2020-03-14	0	NA	0	2		1	2020-03-16	NA	NA	400	NA	0	0	0	0	0
1052	Derivation	1	75	2020-03-14	0	2020-03-18	1	1	2020-03-18	0		NA	NA	NA	265	0	0	0	1	0
1053	Derivation	2	59	2020-03-14	1	2020-03-16	0	0		0		83	2.1	170	104	0	0	1	0	0
1054	Derivation	1	61	2020-03-14	1	2020-04-02	0	0		0		82	13.2	505	124	0	0	0	0	0
1055	Derivation	1	45	2020-03-14	1	2020-03-30	0	0		0		155	5.9	405	145	0	0	0	0	0
1056	Derivation	1	69	2020-03-14	1	2020-03-22	0	0		0		NA	NA	NA	214	0	0	0	0	0
1057	Derivation	2	70	2020-03-14	1	2020-04-07	0	0		0		9	26.9	155	23	1	0	0	0	0
1058	Derivation	1	85	2020-03-14	0	2020-03-22	1	1	2020-03-22	0		NA	NA	677	115	1	0	0	0	0
1059	Derivation	1	58	2020-03-14	1	2020-03-31	0	0		0		NA	NA	476	129	0	0	0	0	0
1060	Derivation	1	53	2020-03-14	0	NA	0	2		1	2020-03-19	48	23.4	470	300	0	0	0	0	0
1061	Derivation	1	90	2020-03-14	0	2020-03-16	1	1	2020-03-16	0		NA	NA	NA	NA	0	0	0	0	0
1062	Derivation	1	78	2020-03-14	0	2020-03-17	1	1	2020-03-17	0		49	5.8	628	91	0	0	0	0	0
1063	Derivation	2	64	2020-03-14	0	2020-03-24	1	1	2020-03-24	1	2020-03-18	62	9.1	375	219	0	0	0	0	0
1064	Derivation	1	64	2020-03-14	1	2020-03-18	0	0		1	2020-03-17	NA	NA	NA	NA	0	0	0	0	0
1065	Derivation	2	74	2020-03-14	0	2020-03-19	1	1	2020-03-19	0		27	6.1	418	141	1	0	0	0	0
1066	Derivation	1	71	2020-03-14	0	2020-03-20	1	1	2020-03-20	0		NA	NA	NA	NA	0	0	0	0	0
1067	Derivation	1	71	2020-03-14	0	NA	0	2		0		NA	NA	378	NA	0	0	0	1	0
1068	Derivation	1	51	2020-03-14	1	2020-03-19	0	0		0		NA	NA	495	56	0	0	0	0	0
1069	Derivation	1	69	2020-03-14	1	2020-03-17	0	0		0		NA	NA	419	94	0	1	0	0	0
1070	Derivation	1	49	2020-03-14	1	2020-03-23	0	0		0		19	3.3	688	225	0	0	0	0	0
1071	Derivation	1	64	2020-03-14	1	2020-03-17	0	0		0		25	6.3	319	209	0	0	0	0	0
1072	Derivation	1	64	2020-03-14	1	2020-03-17	0	0		0		NA	NA	210	99	0	0	0	0	0
1073	Derivation	1	77	2020-03-14	1	2020-03-17	0	0		0		NA	NA	410	NA	0	0	0	0	0
1074	Derivation	1	49	2020-03-14	1	2020-04-02	0	0		1	2020-03-17	NA	NA	203	NA	0	0	0	0	0
1075	Derivation	1	80	2020-03-15	0	2020-03-18	1	1	2020-03-18	0		NA	NA	892	11	0	0	0	0	0
1076	Derivation	2	24	2020-03-15	1	2020-04-02	0	0		0		NA	0	516	15	0	0	0	0	0
1077	Derivation	1	54	2020-03-15	1	2020-04-03	0	0		0		27	33.7	386	211	1	0	0	0	0
1078	Derivation	2	61	2020-03-15	1	2020-03-22	0	0		0		40	15.9	432	259	0	0	0	0	0
1079	Derivation	1	61	2020-03-15	1	2020-03-21	0	0		0		NA	NA	330	NA	0	0	0	0	0
1080	Derivation	1	68	2020-03-15	1	2020-03-17	0	0		0		NA	NA	NA	NA	1	0	0	0	0
1081	Derivation	1	69	2020-03-15	1	2020-03-30	0	0		0		46	13.1	486	165	0	0	0	0	0
1082	Derivation	1	71	2020-03-15	1	2020-03-17	0	0		0		63	7	250	244	0	0	0	0	0
1083	Derivation	1	76	2020-03-15	0	NA	0	2		0		NA	NA	NA	NA	1	0	0	0	0
1084	Derivation	1	58	2020-03-15	1	2020-04-01	0	0		0		181	14	NA	337	0	0	0	0	0
1085	Derivation	1	63	2020-03-15	1	2020-03-29	0	0		0		20	4.9	473	333	1	0	0	0	0
1086	Derivation	1	43	2020-03-15	1	2020-03-16	0	0		0		49	15.5	987	222	0	0	0	0	0
1087	Derivation	1	72	2020-03-15	0	2020-03-18	1	1	2020-03-18	0		NA	NA	865	NA	0	1	0	0	0
1088	Derivation	1	76	2020-03-15	0	2020-03-19	1	1	2020-03-19	0		28	25.3	270	221	1	0	0	1	0
1089	Derivation	1	80	2020-03-15	0	2020-03-17	1	1	2020-03-17	0		40	37.9	623	261	0	0	0	0	0
1090	Derivation	1	63	2020-03-15	0	2020-03-24	1	1	2020-03-24	1	2020-03-19	NA	NA	719	NA	0	0	0	0	0
1091	Derivation	1	61	2020-03-15	0	NA	0	2		0		NA	NA	199	138	0	0	0	0	0
1092	Derivation	2	71	2020-03-15	0	2020-03-18	1	1	2020-03-18	0		NA	NA	1012	NA	0	0	0	0	0
1093	Derivation	1	57	2020-03-15	1	2020-03-23	0	0		1	2020-03-23	NA	NA	348	138	0	0	0	0	0
1094	Derivation	1	75	2020-03-15	0	2020-03-17	1	1	2020-03-17	0		98	2.1	555	152	NA	NA	NA	NA	NA
1095	Derivation	1	79	2020-03-15	0	NA	0	2		0		NA	NA	488	NA	0	0	0	0	0
1096	Derivation	1	73	2020-03-15	0	2020-03-25	1	1	2020-03-25	0		NA	NA	216	NA	1	0	0	0	0
1097	Derivation	1	73	2020-03-15	0	2020-03-25	1	1	2020-03-25	1	2020-03-15	87	8.2	NA	200	0	0	0	0	0
1098	Derivation	2	78	2020-03-15	1	2020-04-14	0	0		0		NA	0	NA	NA	0	0	0	0	0
1099	Derivation	1	62	2020-03-15	0	2020-04-12	1	1	2020-04-12	1	2020-04-12	82	15.3	273	200	0	0	0	0	0
1100	Derivation	2	53	2020-03-15	1	2020-03-30	0	0		0		NA	NA	792	66	0	0	0	0	0
1101	Derivation	1	73	2020-03-15	1	2020-03-21	0	0		0		NA	NA	522	54	0	0	0	0	0
1102	Derivation	1	75	2020-03-15	0	2020-03-20	1	1	2020-03-20	0		NA	NA	390	326	0	0	0	0	0
1103	Derivation	1	66	2020-03-15	1	2020-03-31	0	0		0		NA	0	155	91	0	0	0	0	0
1104	Derivation	1	47	2020-03-16	1	2020-03-19	0	0		0		29	5.1	297	245	0	0	0	0	0
1105	Derivation	2	59	2020-03-16	1	2020-03-22	0	0		0		NA	NA	216	8	0	0	0	0	0
1106	Derivation	1	69	2020-03-16	0	2020-04-06	1	1	2020-04-06	1	2020-03-17	74	33.9	607	193	0	0	0	0	0
1107	Derivation	2	69	2020-03-16	1	2020-03-19	0	0		0		NA	NA	613	NA	0	0	0	0	0
1108	Derivation	2	82	2020-03-16	0	2020-03-19	1	1	2020-03-19	0		NA	NA	NA	NA	0	0	0	0	0
1109	Derivation	2	63	2020-03-16	1	2020-03-21	0	0		0		NA	NA	NA	NA	0	0	0	0	0
1110	Derivation	1	73	2020-03-16	1	2020-03-18	0	0		0		76	31	434	248	0	0	0	0	0
1111	Derivation	2	51	2020-03-16	1	2020-04-09	0	0		1	2020-03-19	NA	NA	287	106	1	0	0	0	0
1112	Derivation	1	57	2020-03-16	1	2020-03-22	0	0		0		87	14.3	303	417	0	0	0	0	0
1113	Derivation	2	74	2020-03-16	0	NA	0	2		0		NA	NA	527	115	0	0	0	0	0
1114	Derivation	1	81	2020-03-16	0	2020-03-18	1	1	2020-03-18	0		NA	NA	719	181	0	0	0	0	0
1115	Derivation	1	63	2020-03-16	1	2020-03-16	0	0		0		38	19.2	620	184	0	0	0	0	0
1116	Derivation	1	78	2020-03-16	1	2020-03-23	0	0		0		NA	NA	NA	NA	0	0	0	0	0
1117	Derivation	2	71	2020-03-16	0	NA	0	2		0		NA	NA	NA	207	0	0	0	0	0
1118	Derivation	1	54	2020-03-16	1	2020-03-20	0	0		0		142	11.8	495	282	0	0	0	0	0
1119	Derivation	2	79	2020-03-16	1	2020-04-02	0	0		0		9	34.1	515	316	0	0	1	0	0
1120	Derivation	1	38	2020-03-16	1	2020-03-27	0	0		0		40	38.2	508	247	0	0	0	0	0
1121	Derivation	1	77	2020-03-16	0	2020-03-19	1	1	2020-03-19	0		27	28.2	662	273	0	0	0	0	0
1122	Derivation	1	60	2020-03-16	1	2020-03-18	0	0		0		NA	NA	335	304	0	0	0	0	0
1123	Derivation	1	86	2020-03-16	0	2020-04-03	1	1	2020-04-03	0		44	24.1	677	135	0	0	0	0	0
1124	Derivation	2	40	2020-03-16	1	2020-03-30	0	0		0		19	7.8	241	184	0	0	0	0	0
1125	Derivation	1	65	2020-03-16	0	2020-03-23	1	1	2020-03-23	1	2020-03-22	NA	NA	NA	NA	0	0	0	0	0
1126	Derivation	1	77	2020-03-16	0	2020-03-23	1	1	2020-03-23	0		38	24.6	1042	141	0	0	0	0	0
1127	Derivation	2	80	2020-03-16	1	2020-03-31	0	0		0		35	15.4	372	235	0	0	1	0	0
1128	Derivation	2	66	2020-03-16	1	2020-03-21	0	0		0		66	6.6	502	267	0	0	0	0	0
1129	Derivation	1	67	2020-03-16	0	2020-03-21	1	1	2020-03-21	0		NA	NA	NA	399	0	0	0	0	0
1130	Derivation	1	56	2020-03-16	1	2020-03-22	0	0		1	2020-03-22	59	2.5	328	142	0	0	0	0	0
1131	Derivation	1	79	2020-03-16	0	2020-03-22	1	1	2020-03-22	0		NA	NA	818	72	0	0	0	0	0
1132	Derivation	2	80	2020-03-16	1	2020-04-07	0	0		0		26	7.5	478	313	0	0	0	0	0
1133	Derivation	2	49	2020-03-16	0	NA	0	2		1	2020-03-19	70	20.1	272	224	0	0	0	0	0
1134	Derivation	1	61	2020-03-16	1	2020-03-21	0	0		0		NA	NA	337	128	0	0	0	0	0
1135	Derivation	1	47	2020-03-16	1	2020-03-21	0	0		0		NA	NA	329	158	0	0	0	0	0
1136	Derivation	1	74	2020-03-16	1	2020-03-26	0	0		0		49	23.1	868	216	1	0	0	0	0
1137	Derivation	1	79	2020-03-16	0	2020-03-21	1	1	2020-03-21	0		64	13.3	425	246	0	0	0	0	0
1138	Derivation	1	74	2020-03-16	0	2020-04-01	1	1	2020-04-01	0		NA	NA	4501	NA	1	0	0	1	0
1139	Derivation	1	69	2020-03-16	1	2020-03-17	0	0		0		NA	NA	341	NA	0	0	0	0	0
1140	Derivation	2	58	2020-03-16	1	2020-03-25	0	0		0		NA	NA	223	66	1	0	0	0	0
1141	Derivation	2	56	2020-03-16	1	2020-03-23	0	0		0		57	23.7	1170	232	0	1	0	0	0
1142	Derivation	2	84	2020-03-16	0	2020-03-19	1	1	2020-03-19	0		79	29.9	637	164	0	0	0	0	0
1143	Derivation	1	37	2020-03-16	1	2020-03-27	0	0		0		58	3	472	202	0	0	0	0	0
1144	Derivation	1	64	2020-03-16	1	2020-03-28	0	0		1	2020-03-24	NA	NA	NA	NA	0	0	0	0	0
1145	Derivation	1	42	2020-03-16	1	2020-03-19	0	0		0		429	22.9	511	368	0	0	0	0	0
1146	Derivation	1	49	2020-03-16	0	NA	0	2		0		177	6.5	522	393	0	0	0	0	0
1147	Derivation	1	52	2020-03-16	0	NA	0	2		0		103	38.9	572	264	0	0	1	0	0
1148	Derivation	2	73	2020-03-17	0	2020-03-18	1	1	2020-03-18	0		NA	NA	NA	NA	0	0	0	0	0
1149	Derivation	1	55	2020-03-17	1	2020-04-05	0	0		0		NA	0	495	NA	0	0	0	0	0
1150	Derivation	1	83	2020-03-17	0	2020-03-21	1	1	2020-03-21	0		27	15.7	463	140	0	0	0	1	0
1151	Derivation	2	64	2020-03-17	1	2020-03-21	0	0		0		NA	NA	621	NA	0	0	0	0	0
1152	Derivation	1	68	2020-03-17	1	2020-04-09	0	0		0		NA	NA	299	204	0	0	0	0	0
1153	Derivation	1	75	2020-03-17	1	2020-03-28	0	0		0		NA	NA	276	45	0	0	0	0	0
1154	Derivation	2	62	2020-03-17	0	2020-03-24	1	1	2020-03-24	0		NA	NA	236	113	0	0	0	1	0
1155	Derivation	1	65	2020-03-17	1	2020-03-21	0	0		0		50	21.7	682	196	0	0	0	0	0
1156	Derivation	1	79	2020-03-17	0	2020-03-26	1	1	2020-03-26	0		NA	NA	NA	NA	0	0	0	0	0
1157	Derivation	1	53	2020-03-17	1	2020-03-24	0	0		1	2020-03-24	NA	NA	NA	NA	0	0	0	0	0
1158	Derivation	1	45	2020-03-17	0	NA	0	2		0		33	25.1	329	186	1	0	0	0	0
1159	Derivation	1	65	2020-03-17	1	2020-03-29	0	0		1	2020-03-17	55	24.5	479	127	1	0	0	0	0
1160	Derivation	1	64	2020-03-17	1	2020-03-28	0	0		0		NA	NA	469	NA	0	0	0	0	0
1161	Derivation	2	67	2020-03-17	0	NA	0	2		0		NA	NA	256	143	0	0	0	0	0
1162	Derivation	2	72	2020-03-17	0	2020-03-23	1	1	2020-03-23	0		NA	NA	871	138	0	0	0	0	0
1163	Derivation	2	59	2020-03-17	1	2020-03-26	0	0		0		NA	NA	222	96	0	0	0	0	0
1164	Derivation	2	59	2020-03-17	1	2020-03-26	0	0		0		NA	NA	212	NA	0	0	0	0	0
1165	Derivation	1	75	2020-03-17	0	2020-03-26	1	1	2020-03-26	0		69	2.7	366	82	0	0	0	1	0
1166	Derivation	2	37	2020-03-17	1	2020-03-21	0	0		0		NA	NA	233	NA	0	0	0	0	0
1167	Derivation	2	63	2020-03-17	1	2020-03-23	0	0		0		72	1.1	300	116	0	0	0	0	0
1168	Derivation	2	59	2020-03-17	1	2020-04-08	0	0		0		14	14.1	449	118	0	0	0	0	0
1169	Derivation	1	60	2020-03-17	1	2020-04-06	0	0		0		NA	NA	430	NA	0	0	0	0	0
1170	Derivation	1	53	2020-03-17	0	NA	0	2		1	2020-03-29	NA	NA	657	149	0	0	0	0	0
1171	Derivation	1	75	2020-03-17	0	2020-03-21	1	1	2020-03-21	0		NA	NA	237	104	1	0	0	0	0
1172	Derivation	1	49	2020-03-17	1	2020-03-22	0	0		1	2020-03-21	33	44.6	479	251	0	0	0	0	0
1173	Derivation	1	57	2020-03-17	1	2020-03-24	0	0		0		408	7.6	404	217	0	0	0	0	0
1174	Derivation	1	90	2020-03-17	0	2020-03-20	1	1	2020-03-20	0		59	17.2	582	241	0	0	0	0	0
1175	Derivation	2	62	2020-03-17	1	2020-03-23	0	0		0		16	15.3	434	255	0	0	0	0	0
1176	Derivation	1	72	2020-03-17	0	2020-03-27	1	1	2020-03-27	0		NA	NA	NA	NA	0	0	0	1	0
1177	Derivation	1	56	2020-03-17	0	2020-03-24	1	1	2020-03-24	0		NA	NA	NA	NA	0	0	0	0	0
1178	Derivation	2	74	2020-03-17	1	2020-03-24	0	0		0		38	25.1	390	305	0	0	0	0	0
1179	Derivation	1	73	2020-03-17	0	2020-03-20	1	1	2020-03-20	0		NA	NA	531	117	0	0	0	0	0
1180	Derivation	1	73	2020-03-17	0	2020-03-25	1	1	2020-03-25	0		134	15	847	202	0	0	0	0	0
1181	Derivation	2	76	2020-03-17	0	NA	0	2		0		NA	0	260	NA	0	0	0	0	0
1182	Derivation	1	84	2020-03-17	0	2020-03-25	1	1	2020-03-25	0		NA	NA	438	74	0	0	0	0	0
1183	Derivation	1	61	2020-03-17	1	2020-03-19	0	0		0		NA	NA	NA	68	0	0	1	0	0
1184	Derivation	1	79	2020-03-17	0	NA	0	2		0		66	23.4	489	132	0	0	0	0	0
1185	Derivation	2	31	2020-03-17	1	2020-03-20	0	0		0		15	4	243	147	0	0	0	0	0
1186	Derivation	1	49	2020-03-17	1	2020-04-02	0	0		0		NA	NA	652	NA	0	0	0	0	0
1187	Derivation	2	79	2020-03-17	1	2020-03-20	0	0		0		NA	NA	377	136	1	0	0	0	0
1188	Derivation	2	65	2020-03-17	1	2020-03-19	0	0		0		15	1.2	652	159	0	0	1	0	0
1189	Derivation	1	70	2020-03-17	0	2020-03-23	1	1	2020-03-23	0		19	15.6	680	221	1	0	0	1	0
1190	Derivation	1	72	2020-03-17	0	2020-03-24	1	1	2020-03-24	0		NA	NA	677	NA	0	0	0	0	0
1191	Derivation	1	66	2020-03-17	1	2020-04-10	0	0		0		77	5.5	463	174	0	0	0	0	0
1192	Derivation	2	71	2020-03-17	1	2020-03-22	0	0		0		64	2.6	417	230	0	0	0	0	0
1193	Derivation	1	68	2020-03-17	0	2020-03-23	1	1	2020-03-23	0		49	21.2	913	207	0	0	0	1	0
1194	Derivation	1	81	2020-03-17	0	2020-03-23	1	1	2020-03-23	0		NA	NA	226	NA	0	0	0	0	0
1195	Derivation	2	81	2020-03-17	0	2020-03-27	1	1	2020-03-27	0		NA	NA	311	NA	0	0	0	0	0
1196	Derivation	2	66	2020-03-17	0	NA	1	1	2020-04-21	1	2020-03-18	NA	NA	1267	54	0	0	0	0	0
1197	Derivation	1	73	2020-03-17	1	2020-03-24	0	0		0		NA	NA	341	204	1	0	0	0	0
1198	Derivation	1	65	2020-03-17	1	2020-03-19	0	0		0		NA	NA	NA	28	0	0	0	0	0
1199	Derivation	1	78	2020-03-17	0	2020-03-21	1	1	2020-03-21	0		NA	NA	NA	90	0	0	0	0	0
1200	Derivation	1	73	2020-03-17	1	2020-03-24	0	0		0		64	20.9	648	264	1	0	0	0	0
1201	Derivation	1	69	2020-03-17	0	2020-03-18	1	1	2020-03-18	0		28	13.7	561	176	1	0	0	0	0
1202	Derivation	1	80	2020-03-17	1	2020-03-30	0	0		0		39	1	187	200	0	0	0	1	0
1203	Derivation	1	77	2020-03-17	0	2020-03-23	1	1	2020-03-23	0		45	15.4	949	167	NA	NA	NA	NA	NA
1204	Derivation	1	66	2020-03-17	0	NA	0	2		1	2020-03-21	NA	NA	670	NA	0	0	0	0	0
1205	Derivation	1	81	2020-03-17	0	NA	0	2		0		NA	NA	632	304	0	0	0	0	0
1206	Derivation	1	69	2020-03-17	0	2020-03-18	1	1	2020-03-18	0		NA	NA	333	NA	1	0	0	0	0
1207	Derivation	1	62	2020-03-17	1	2020-04-01	0	0		0		NA	NA	271	92	0	0	0	0	0
1208	Derivation	1	74	2020-03-17	0	NA	0	2		1	2020-03-25	NA	NA	730	61	0	0	0	0	0
1209	Derivation	2	56	2020-03-17	1	2020-03-22	0	0		0		36	35.6	403	292	0	0	0	0	0
1210	Derivation	2	66	2020-03-17	1	2020-04-01	0	0		0		NA	NA	518	NA	0	0	0	0	0
1211	Derivation	2	72	2020-03-17	0	2020-03-30	1	1	2020-03-30	0		NA	NA	517	NA	0	0	0	0	0
1212	Derivation	1	64	2020-03-17	0	2020-03-19	1	1	2020-03-19	0		NA	NA	578	74	1	0	1	0	1
1213	Derivation	1	48	2020-03-17	1	2020-03-25	0	0		0		NA	NA	209	403	0	0	0	0	0
1214	Derivation	1	63	2020-03-17	1	2020-04-02	0	0		0		NA	NA	624	185	0	0	0	0	0
1215	Derivation	1	25	2020-03-18	0	NA	0	2		1	2020-04-01	27	1.3	234	46	0	0	0	0	0
1216	Derivation	2	28	2020-03-18	1	2020-03-21	0	0		0		26	0.7	246	186	0	0	0	0	0
1217	Derivation	1	49	2020-03-18	1	2020-03-22	0	0		0		NA	NA	252	NA	0	0	0	0	0
1218	Derivation	1	75	2020-03-18	1	2020-04-10	0	0		0		NA	NA	NA	158	0	0	0	0	0
1219	Derivation	1	68	2020-03-18	1	2020-04-07	0	0		0		NA	NA	NA	152	0	1	0	0	0
1220	Derivation	1	70	2020-03-18	1	2020-04-04	0	0		0		79	7.2	393	239	0	0	0	0	0
1221	Derivation	1	56	2020-03-18	1	2020-04-11	0	0		1	2020-03-27	NA	NA	381	210	0	0	0	0	0
1222	Derivation	1	67	2020-03-18	0	NA	0	2		1	2020-03-21	31	17.5	367	210	0	0	0	0	0
1223	Derivation	1	71	2020-03-18	0	2020-03-23	1	1	2020-03-23	0		33	34.1	1012	234	0	0	0	0	0
1224	Derivation	1	54	2020-03-18	1	2020-04-14	0	0		1	2020-03-21	28	22.4	946	343	0	1	0	0	0
1225	Derivation	1	77	2020-03-18	1	2020-04-02	0	0		0		NA	NA	430	NA	0	0	0	0	0
1226	Derivation	1	58	2020-03-18	1	2020-03-27	0	0		0		74	37.7	509	283	NA	0	0	0	0
1227	Derivation	2	66	2020-03-18	0	NA	0	2		0		NA	NA	257	396	0	0	0	0	0
1228	Derivation	1	76	2020-03-18	1	2020-03-23	0	0		0		107	9.6	415	251	1	0	0	0	0
1229	Derivation	1	68	2020-03-18	0	NA	0	2		0		200	22.5	380	153	0	0	0	0	0
1230	Derivation	1	56	2020-03-18	0	2020-03-25	1	1	2020-03-25	1	2020-03-24	NA	NA	720	NA	0	0	0	0	0
1231	Derivation	1	74	2020-03-18	1	2020-03-23	0	0		0		114	18.1	430	262	1	0	0	0	0
1232	Derivation	2	58	2020-03-18	1	2020-03-19	0	0		0		31	1.2	239	342	0	0	0	0	0
1233	Derivation	1	50	2020-03-18	1	2020-03-30	0	0		0		NA	NA	NA	NA	0	0	0	0	0
1234	Derivation	2	57	2020-03-18	1	2020-03-27	0	0		0		20	7.5	566	204	0	0	0	0	0
1235	Derivation	2	81	2020-03-18	0	2020-03-20	1	1	2020-03-20	0		NA	17.4	636	237	0	0	0	0	0
1236	Derivation	1	67	2020-03-18	1	2020-04-09	0	0		0		NA	NA	478	NA	0	0	0	0	0
1237	Derivation	1	90	2020-03-18	1	2020-03-23	0	0		0		NA	NA	243	NA	0	1	0	0	0
1238	Derivation	2	79	2020-03-18	1	2020-04-07	0	0		0		23	8.3	383	220	0	0	0	0	0
1239	Derivation	1	63	2020-03-18	1	2020-03-21	0	0		0		NA	NA	466	250	0	0	0	0	0
1240	Derivation	1	63	2020-03-18	1	2020-03-23	0	0		0		NA	NA	449	65	0	0	0	0	0
1241	Derivation	2	73	2020-03-18	0	NA	0	2		0		65	14.3	546	248	0	0	0	0	0
1242	Derivation	1	73	2020-03-18	0	2020-03-22	1	1	2020-03-22	0		29	23.9	NA	285	1	0	0	0	0
1243	Derivation	1	55	2020-03-18	1	2020-03-29	0	0		0		54	15.1	792	152	0	0	0	0	0
1244	Derivation	1	62	2020-03-18	0	2020-04-02	1	1	2020-04-02	1	2020-03-24	111	26	531	311	0	0	1	0	0
1245	Derivation	1	62	2020-03-18	1	2020-03-22	0	0		0		NA	NA	NA	NA	0	0	0	0	0
1246	Derivation	1	65	2020-03-18	1	2020-04-01	0	0		0		NA	NA	652	4	0	0	0	0	0
1247	Derivation	1	71	2020-03-18	0	2020-03-23	1	1	2020-03-23	0		55	6.2	424	180	0	0	0	1	0
1248	Derivation	1	87	2020-03-18	0	2020-03-24	1	1	2020-03-24	0		NA	NA	577	72	0	0	0	0	0
1249	Derivation	1	73	2020-03-18	1	2020-04-22	0	0		0		NA	NA	390	103	0	0	0	0	0
1250	Derivation	1	69	2020-03-18	1	2020-04-14	0	0		0		NA	0	222	250	0	0	0	0	0
1251	Derivation	2	76	2020-03-18	1	2020-03-27	0	0		0		NA	NA	400	402	0	0	0	0	0
1252	Derivation	1	70	2020-03-18	1	2020-04-02	0	0		0		21	14.9	480	110	0	0	0	0	0
1253	Derivation	1	43	2020-03-18	1	2020-03-19	0	0		0		NA	NA	NA	NA	0	0	0	0	0
1254	Derivation	1	78	2020-03-18	1	2020-03-24	0	0		0		83	11.2	648	254	0	0	0	0	0
1255	Derivation	2	30	2020-03-18	0	NA	0	2		1	2020-03-18	24	20.9	527	95	0	0	0	0	0
1256	Derivation	1	79	2020-03-18	0	2020-03-25	1	1	2020-03-25	0		NA	NA	462	90	0	0	0	0	0
1257	Derivation	1	74	2020-03-18	0	2020-03-19	1	1	2020-03-19	0		NA	NA	251	320	NA	NA	NA	NA	NA
1258	Derivation	1	73	2020-03-18	0	2020-03-21	1	1	2020-03-21	0		NA	NA	387	173	0	0	0	0	0
1259	Derivation	1	60	2020-03-18	1	2020-04-08	0	0		0		NA	0	498	37	0	0	0	0	0
1260	Derivation	1	63	2020-03-19	0	NA	0	2		1	2020-03-22	NA	NA	294	NA	0	0	0	0	0
1261	Derivation	1	54	2020-03-19	0	NA	0	2		0		74	20.2	456	246	0	0	0	0	0
1262	Derivation	1	63	2020-03-19	1	2020-04-02	0	0		0		40	19.9	468	205	1	0	0	0	0
1263	Derivation	1	87	2020-03-19	0	2020-03-19	1	1	2020-03-19	0		NA	NA	521	78	0	0	0	0	0
1264	Derivation	1	25	2020-03-19	1	2020-03-22	0	0		0		23	16.8	284	197	0	0	0	0	0
1265	Derivation	1	82	2020-03-19	0	2020-03-21	1	1	2020-03-21	0		NA	NA	NA	NA	0	0	0	0	0
1266	Derivation	1	67	2020-03-19	1	2020-03-21	0	0		0		31	6.3	476	286	1	0	0	1	0
1267	Derivation	1	70	2020-03-19	1	2020-03-30	0	0		0		NA	NA	502	NA	1	0	0	0	0
1268	Derivation	1	54	2020-03-19	1	2020-03-25	0	0		0		51	2.7	469	167	0	0	0	0	0
1269	Derivation	1	60	2020-03-19	1	2020-04-01	0	0		0		NA	NA	509	24	1	0	0	0	0
1270	Derivation	1	31	2020-03-19	0	NA	0	2		0		279	1.8	289	132	0	0	0	0	0
1271	Derivation	1	64	2020-03-19	0	2020-03-24	1	1	2020-03-24	0		NA	NA	NA	241	1	0	0	0	0
1272	Derivation	1	62	2020-03-19	0	2020-03-21	1	1	2020-03-21	0		NA	NA	NA	159	1	0	0	0	0
1273	Derivation	1	59	2020-03-19	1	2020-03-30	0	0		0		32	15.4	394	183	1	0	0	0	0
1274	Derivation	2	89	2020-03-19	0	2020-04-13	1	1	2020-04-13	0		NA	NA	253	83	0	0	0	0	0
1275	Derivation	1	53	2020-03-19	1	2020-03-30	0	0		0		52	27.1	561	230	0	0	0	0	0
1276	Derivation	1	72	2020-03-19	0	2020-03-21	1	1	2020-03-21	0		22	23.5	685	175	0	0	1	0	0
1277	Derivation	1	77	2020-03-19	1	2020-04-09	0	0		0		20	16.8	379	162	0	0	0	0	0
1278	Derivation	1	73	2020-03-19	0	NA	0	2		1	2020-03-24	32	38.5	898	261	0	0	1	0	0
1279	Derivation	2	63	2020-03-19	1	2020-04-09	0	0		0		NA	NA	416	54	0	0	0	0	0
1280	Derivation	1	86	2020-03-19	1	2020-04-06	0	0		0		75	17.3	654	301	0	0	0	0	0
1281	Derivation	1	50	2020-03-19	1	2020-03-26	0	0		0		38	9.6	325	174	0	0	0	0	0
1282	Derivation	1	54	2020-03-19	1	2020-03-30	0	0		0		NA	NA	278	342	0	0	0	0	0
1283	Derivation	1	64	2020-03-19	0	2020-03-28	1	1	2020-03-28	0		73	15.2	633	136	1	0	0	0	NA
1284	Derivation	2	64	2020-03-19	1	2020-03-26	0	0		0		NA	NA	555	NA	0	0	0	0	0
1285	Derivation	2	81	2020-03-19	0	2020-03-21	1	1	2020-03-21	0		34	23.3	711	356	0	0	0	0	0
1286	Derivation	1	66	2020-03-19	0	2020-03-25	1	1	2020-03-25	1	2020-03-23	NA	NA	4501	NA	0	0	0	1	0
1287	Derivation	1	50	2020-03-19	1	2020-03-30	0	0		0		24	8.6	386	216	0	0	0	0	0
1288	Derivation	1	39	2020-03-19	1	2020-03-25	0	0		0		NA	NA	366	157	0	0	0	0	0
1289	Derivation	2	64	2020-03-19	1	2020-03-24	0	0		0		NA	NA	325	75	0	0	0	0	0
1290	Derivation	1	47	2020-03-19	1	2020-04-09	0	0		0		183	18.2	721	390	0	0	0	0	0
1291	Derivation	1	53	2020-03-19	1	2020-03-22	0	0		0		NA	NA	NA	128	0	0	0	0	0
1292	Derivation	1	57	2020-03-19	1	2020-03-23	0	0		1	2020-03-19	NA	NA	NA	63	0	0	0	0	0
1293	Derivation	2	72	2020-03-19	0	2020-03-23	1	1	2020-03-23	0		36	31.7	354	372	1	0	0	0	0
1294	Derivation	1	59	2020-03-19	1	2020-04-22	0	0		0		45	8.5	454	136	0	0	0	0	0
1295	Derivation	2	75	2020-03-19	0	2020-03-24	1	1	2020-03-23	0		NA	NA	587	34	0	0	0	0	0
1296	Derivation	2	90	2020-03-19	0	NA	0	2		0		13	10.3	381	143	1	0	0	0	0
1297	Derivation	1	39	2020-03-19	1	2020-04-07	0	0		0		23	12.3	424	195	0	0	0	0	0
1298	Derivation	1	63	2020-03-19	0	2020-03-20	1	1	2020-03-20	0		NA	NA	NA	285	1	0	0	0	0
1299	Derivation	1	56	2020-03-19	1	2020-04-06	0	0		0		41	18.4	680	212	0	0	0	0	0
1300	Derivation	2	74	2020-03-19	1	2020-04-06	0	0		0		27	13.8	714	268	0	0	0	0	0
1301	Derivation	2	86	2020-03-19	1	2020-03-26	0	0		0		16	14.5	621	233	0	0	0	0	0
1302	Derivation	2	57	2020-03-19	1	2020-03-31	0	0		0		24	NA	425	384	1	0	0	0	0
1303	Derivation	1	69	2020-03-20	0	2020-03-26	1	1	2020-03-26	0		36	5.9	403	156	NA	NA	NA	NA	NA
1304	Derivation	1	51	2020-03-20	1	2020-03-26	0	0		0		74	21.9	194	107	0	0	0	0	0
1305	Derivation	2	65	2020-03-20	1	2020-03-22	0	0		0		34	24.1	297	228	1	1	1	1	0
1306	Derivation	2	61	2020-03-20	1	2020-03-31	0	0		0		NA	NA	229	NA	0	0	0	0	0
1307	Derivation	1	55	2020-03-20	1	2020-04-11	0	0		0		NA	0	435	NA	0	0	0	0	0
1308	Derivation	1	26	2020-03-20	1	2020-03-24	0	0		0		160	18.1	397	230	0	0	0	0	0
1309	Derivation	1	49	2020-03-20	1	2020-03-24	0	0		0		149	4.6	272	588	0	0	0	0	0
1310	Derivation	1	66	2020-03-20	1	2020-03-23	0	0		0		NA	NA	306	390	0	0	0	0	0
1311	Derivation	1	66	2020-03-20	0	NA	0	2		1	2020-03-20	NA	0	289	149	0	0	0	0	0
1312	Derivation	1	57	2020-03-20	1	2020-03-31	0	0		0		NA	NA	311	75	0	0	0	0	0
1313	Derivation	2	86	2020-03-20	0	2020-04-06	1	1	2020-04-06	0		21	15.1	247	259	1	0	0	0	0
1314	Derivation	2	75	2020-03-20	0	2020-03-24	1	1	2020-03-24	0		NA	NA	531	NA	1	0	0	1	0
1315	Derivation	2	82	2020-03-20	1	2020-03-24	0	0		0		24	20.3	606	226	0	0	0	0	0
1316	Derivation	2	82	2020-03-20	0	NA	0	2		0		33	5.2	199	294	0	0	0	0	0
1317	Derivation	1	35	2020-03-20	1	2020-03-28	0	0		0		49	10.5	514	214	0	0	0	0	0
1318	Derivation	1	54	2020-03-20	1	2020-04-06	0	0		0		NA	0	NA	NA	0	0	0	1	0
1319	Derivation	1	63	2020-03-20	1	2020-03-22	0	0		0		27	26.6	354	180	0	0	0	1	0
1320	Derivation	1	81	2020-03-20	0	2020-04-04	1	1	2020-04-04	0		NA	NA	NA	7	1	1	0	0	0
1321	Derivation	1	83	2020-03-20	0	2020-03-22	1	1	2020-03-22	0		NA	NA	510	373	1	0	0	0	0
1322	Derivation	2	79	2020-03-20	1	2020-03-26	0	0		0		NA	NA	354	92	0	0	0	0	0
1323	Derivation	1	69	2020-03-20	1	2020-03-25	0	0		0		26	17	370	189	0	0	0	0	0
1324	Derivation	2	80	2020-03-20	1	2020-04-11	0	0		0		NA	NA	NA	NA	0	0	0	0	0
1325	Derivation	1	72	2020-03-20	0	NA	0	2		0		NA	NA	439	NA	1	0	0	1	0
1326	Derivation	1	48	2020-03-20	1	2020-04-07	0	0		1	2020-03-20	240	26.5	375	162	0	0	0	0	0
1327	Derivation	1	85	2020-03-20	0	2020-03-21	1	1	2020-03-21	0		NA	35.2	472	244	1	0	0	1	0
1328	Derivation	1	58	2020-03-20	1	2020-03-31	0	0		0		NA	NA	246	77	0	0	0	0	0
1329	Derivation	2	69	2020-03-20	1	2020-04-07	0	0		0		30	13.2	371	312	0	0	0	0	0
1330	Derivation	1	81	2020-03-20	0	2020-03-26	1	1	2020-03-26	0		71	27.4	368	185	0	0	0	0	0
1331	Derivation	1	85	2020-03-20	1	2020-04-02	0	0		0		NA	NA	400	NA	0	0	0	0	0
1332	Derivation	1	75	2020-03-20	0	2020-03-27	1	1	2020-03-27	0		NA	9	469	NA	0	1	0	0	0
1333	Derivation	1	48	2020-03-20	1	2020-03-26	0	0		0		27	10.2	418	196	0	0	0	0	0
1334	Derivation	1	75	2020-03-20	1	2020-04-03	0	0		0		32	10.8	500	177	0	0	0	0	0
1335	Derivation	1	58	2020-03-20	1	2020-03-25	0	0		0		90	14.9	337	379	0	0	0	0	0
1336	Derivation	2	64	2020-03-20	1	2020-03-30	0	0		0		NA	NA	228	91	0	0	0	0	0
1337	Derivation	1	73	2020-03-20	1	2020-03-24	0	0		0		91	15.3	361	200	0	0	0	0	0
1338	Derivation	2	62	2020-03-20	0	NA	0	2		1	2020-03-25	NA	NA	493	NA	0	0	0	0	0
1339	Derivation	2	75	2020-03-20	1	2020-04-11	0	0		0		NA	NA	239	NA	0	0	0	0	0
1340	Derivation	1	85	2020-03-20	1	2020-03-27	0	0		0		31	2.5	359	135	0	0	0	0	0
1341	Derivation	1	55	2020-03-20	1	2020-03-24	0	0		0		25	7.6	447	193	0	0	0	0	0
1342	Derivation	1	54	2020-03-20	1	2020-04-08	0	0		0		NA	NA	NA	NA	1	0	0	0	0
1343	Derivation	1	56	2020-03-20	1	2020-04-09	0	0		0		75	27.1	465	291	0	0	0	0	0
1344	Derivation	1	75	2020-03-20	0	NA	0	2		0		68	29.2	NA	178	0	0	0	0	0
1345	Derivation	1	60	2020-03-20	0	NA	0	2		1	2020-03-25	NA	NA	244	254	0	0	0	0	0
1346	Derivation	1	39	2020-03-20	1	2020-03-27	0	0		0		NA	NA	299	205	0	0	0	0	0
1347	Derivation	1	61	2020-03-20	1	2020-03-30	0	0		0		54	28	579	291	0	0	0	0	0
1348	Derivation	2	80	2020-03-20	0	2020-03-24	1	1	2020-03-24	0		24	6.4	634	184	1	0	0	0	0
1349	Derivation	1	60	2020-03-21	1	2020-03-26	0	0		0		26	6.5	510	186	0	0	0	0	0
1350	Derivation	2	91	2020-03-21	1	2020-04-09	0	0		0		21	3.9	226	251	1	0	0	1	0
1351	Derivation	2	60	2020-03-21	1	2020-04-08	0	0		0		33	24	737	512	0	0	0	0	0
1352	Derivation	2	70	2020-03-21	1	2020-03-23	0	0		0		NA	NA	393	NA	0	1	0	0	0
1353	Derivation	2	47	2020-03-21	0	NA	0	2		1	2020-03-27	39	8.3	546	163	0	0	0	0	0
1354	Derivation	1	73	2020-03-21	1	2020-03-22	0	0		0		17	7.6	450	385	0	0	0	0	0
1355	Derivation	1	44	2020-03-21	1	2020-03-26	0	0		0		33	15.2	339	260	0	0	0	0	0
1356	Derivation	1	55	2020-03-21	1	2020-04-16	0	0		0		30	8.4	323	320	0	0	0	0	0
1357	Derivation	1	84	2020-03-21	0	2020-04-01	1	1	2020-04-01	0		39	27.6	440	174	0	0	0	0	0
1358	Derivation	1	59	2020-03-21	1	2020-04-01	0	0		0		NA	NA	222	28	0	0	0	0	0
1359	Derivation	1	48	2020-03-21	1	2020-03-26	0	0		0		NA	NA	372	206	0	0	0	0	0
1360	Derivation	1	80	2020-03-21	1	2020-04-16	0	0		0		33	2.7	284	62	1	0	0	0	0
1361	Derivation	2	59	2020-03-21	1	2020-03-25	0	0		0		NA	NA	416	NA	0	0	0	0	0
1362	Derivation	1	58	2020-03-21	0	2020-03-27	1	1	2020-03-27	0		154	24.5	1074	270	0	0	0	0	0
1363	Derivation	1	58	2020-03-21	0	2020-04-16	1	1	2020-04-16	0		NA	NA	NA	56	0	0	1	0	0
1364	Derivation	1	65	2020-03-21	0	NA	0	2		0		NA	NA	NA	224	1	0	0	0	0
1365	Derivation	1	48	2020-03-21	1	2020-03-25	0	0		0		NA	NA	NA	93	0	0	0	0	0
1366	Derivation	1	71	2020-03-21	1	2020-04-08	0	0		0		19	18.9	291	233	1	0	0	1	0
1367	Derivation	1	52	2020-03-21	1	2020-04-06	0	0		0		NA	NA	270	NA	0	0	0	0	0
1368	Derivation	1	83	2020-03-21	0	2020-03-24	1	1	2020-03-23	0		NA	NA	727	NA	0	1	0	0	0
1369	Derivation	1	49	2020-03-21	1	2020-03-30	0	0		0		NA	NA	283	49	0	0	0	0	0
1370	Derivation	1	45	2020-03-21	1	2020-04-06	0	0		0		NA	NA	472	96	0	0	0	0	0
1371	Derivation	1	76	2020-03-21	0	NA	0	2		0		NA	NA	807	57	0	0	1	0	0
1372	Derivation	1	73	2020-03-21	0	NA	0	2		0		NA	NA	342	300	0	0	0	0	0
1373	Derivation	1	51	2020-03-21	1	2020-03-23	0	0		0		NA	NA	228	214	0	0	0	0	0
1374	Derivation	2	80	2020-03-21	0	NA	0	2		0		NA	NA	556	82	0	0	0	0	0
1375	Derivation	1	79	2020-03-21	0	2020-03-23	1	1	2020-03-23	0		NA	NA	923	NA	0	0	0	0	0
1376	Derivation	1	67	2020-03-21	1	2020-04-06	0	0		0		NA	NA	NA	NA	0	0	0	0	0
1377	Derivation	2	60	2020-03-21	0	2020-03-23	1	1	2020-03-23	0		220	5.6	1657	190	0	0	0	0	0
1378	Derivation	1	49	2020-03-21	0	NA	0	2		1	2020-04-02	92	13.3	1165	172	0	0	0	0	0
1379	Derivation	2	68	2020-03-21	1	2020-04-08	0	0		0		NA	NA	456	NA	0	0	0	0	0
1380	Derivation	1	56	2020-03-21	0	NA	0	2		0		NA	NA	456	57	0	0	0	0	0
1381	Derivation	2	60	2020-03-21	1	2020-03-27	0	0		0		NA	NA	395	392	0	0	0	0	0
1382	Derivation	1	76	2020-03-21	1	2020-04-03	0	0		0		NA	NA	358	NA	0	0	0	0	0
1383	Derivation	1	65	2020-03-21	1	2020-04-06	0	0		0		23	1.9	734	467	0	0	0	0	NA
1384	Derivation	1	83	2020-03-21	0	2020-03-22	1	1	2020-03-22	0		NA	NA	NA	226	NA	NA	NA	NA	NA
1385	Derivation	1	72	2020-03-21	0	2020-03-25	1	1	2020-03-25	0		90	21.1	534	199	0	0	0	0	0
1386	Derivation	1	47	2020-03-21	1	2020-03-28	0	0		0		NA	NA	NA	224	0	0	0	0	0
1387	Derivation	1	61	2020-03-21	1	2020-03-25	0	0		0		NA	NA	338	57	0	0	0	0	0
1388	Derivation	1	74	2020-03-21	0	2020-03-26	1	1	2020-03-26	0		42	12.8	566	216	1	0	1	0	0
1389	Derivation	2	91	2020-03-22	0	2020-03-26	1	1	2020-03-26	0		NA	NA	949	NA	1	0	0	0	0
1390	Derivation	1	56	2020-03-22	1	2020-03-28	0	0		1	2020-03-25	NA	NA	279	NA	0	0	0	0	0
1391	Derivation	1	83	2020-03-22	0	NA	1	1	2020-04-07	0		55	13.7	520	148	0	0	0	0	0
1392	Derivation	2	82	2020-03-22	0	2020-03-26	1	1	2020-03-26	0		NA	NA	270	NA	1	0	0	0	0
1393	Derivation	1	77	2020-03-22	1	2020-03-27	0	0		0		38	6.1	498	377	0	0	0	0	0
1394	Derivation	1	53	2020-03-22	1	2020-03-24	0	0		1	2020-03-23	NA	NA	NA	NA	1	0	0	0	0
1395	Derivation	1	52	2020-03-22	0	2020-03-22	1	1	2020-03-22	0		NA	NA	526	88	0	0	0	0	0
1396	Derivation	2	71	2020-03-22	1	2020-03-24	0	0		0		NA	NA	348	28	0	0	0	0	0
1397	Derivation	1	60	2020-03-22	0	NA	0	2		0		NA	NA	NA	NA	0	0	0	0	0
1398	Derivation	1	58	2020-03-22	1	2020-03-28	0	0		0		NA	NA	NA	71	0	0	0	0	0
1399	Derivation	1	66	2020-03-22	1	2020-04-01	0	0		0		NA	NA	480	9	0	0	0	0	0
1400	Derivation	1	81	2020-03-22	0	2020-04-01	1	1	2020-04-01	0		49	24.5	424	133	0	0	0	0	0
1401	Derivation	1	49	2020-03-22	1	2020-04-07	0	0		0		NA	0	306	NA	1	0	0	0	0
1402	Derivation	2	82	2020-03-22	1	2020-04-06	0	0		0		NA	NA	395	NA	0	0	0	0	0
1403	Derivation	2	79	2020-03-22	0	2020-03-24	1	1	2020-03-24	0		NA	NA	237	258	0	0	1	0	0
1404	Derivation	1	56	2020-03-22	1	2020-04-16	0	0		0		282	14.5	688	161	0	0	0	0	0
1405	Derivation	1	71	2020-03-22	0	NA	0	2		0		NA	NA	NA	NA	0	0	0	0	0
1406	Derivation	1	80	2020-03-22	1	2020-04-15	0	0		0		21	21.2	296	380	1	1	0	0	0
1407	Derivation	1	51	2020-03-22	1	2020-03-28	0	0		1	2020-03-24	NA	NA	NA	131	0	0	0	0	0
1408	Derivation	2	43	2020-03-22	0	2020-03-22	1	1	2020-03-22	1	2020-03-22	NA	NA	556	229	0	0	0	0	0
1409	Derivation	2	50	2020-03-22	1	2020-03-24	0	0		0		NA	NA	243	76	0	0	0	0	0
1410	Derivation	1	58	2020-03-22	0	2020-03-26	1	1	2020-03-26	1	2020-03-26	NA	NA	477	NA	1	0	0	0	0
1411	Derivation	1	87	2020-03-22	1	2020-04-06	0	0		0		NA	NA	304	NA	0	0	0	0	0
1412	Derivation	2	71	2020-03-22	0	2020-03-26	1	1	2020-03-26	0		NA	NA	311	NA	0	0	0	0	0
1413	Derivation	2	79	2020-03-22	0	2020-03-24	1	1	2020-03-24	0		2725	27.8	4454	206	1	1	0	0	0
1414	Derivation	1	60	2020-03-22	0	NA	0	2		0		44	21.3	199	345	0	0	0	0	0
1415	Derivation	1	72	2020-03-22	1	2020-03-25	0	0		0		NA	NA	NA	124	0	0	0	0	0
1416	Derivation	1	60	2020-03-22	1	2020-03-30	0	0		0		NA	NA	NA	151	0	0	0	0	0
1417	Derivation	2	77	2020-03-22	1	2020-04-07	0	0		0		NA	NA	NA	84	0	0	0	0	0
1418	Derivation	2	60	2020-03-22	0	NA	0	2		1	2020-03-27	58	17.7	471	248	0	0	0	0	0
1419	Derivation	1	53	2020-03-22	0	NA	0	2		0		NA	0	670	161	0	0	0	0	0
1420	Derivation	1	66	2020-03-22	0	2020-03-28	1	1	2020-03-28	0		NA	NA	513	326	0	0	0	0	0
1421	Derivation	1	78	2020-03-22	1	2020-04-07	0	0		0		NA	NA	304	NA	1	0	0	0	0
1422	Derivation	1	54	2020-03-22	0	NA	0	2		1	2020-03-28	NA	NA	1165	90	0	0	0	0	0
1423	Derivation	1	50	2020-03-22	1	2020-04-06	0	0		0		NA	NA	262	121	0	0	0	0	0
1424	Derivation	1	53	2020-03-22	1	2020-04-05	0	0		1	2020-03-28	NA	NA	NA	NA	0	0	0	0	0
1425	Derivation	2	75	2020-03-22	1	2020-04-02	0	0		0		NA	NA	NA	81	0	0	0	0	0
1426	Derivation	1	62	2020-03-22	0	2020-03-26	1	1	2020-03-26	0		NA	NA	566	121	1	0	0	0	1
1427	Derivation	1	62	2020-03-22	0	NA	0	2		1	2020-03-24	NA	NA	181	140	0	0	0	0	0
1428	Derivation	1	68	2020-03-22	1	2020-04-10	0	0		0		NA	NA	613	NA	0	0	0	0	0
1429	Derivation	1	56	2020-03-22	1	2020-03-30	0	0		0		NA	NA	210	NA	0	0	0	0	0
1430	Derivation	2	27	2020-03-22	1	2020-04-04	0	0		0		19	6.5	NA	162	0	0	0	0	0
1431	Derivation	1	42	2020-03-23	1	2020-04-05	0	0		0		154	6	577	213	0	0	0	0	0
1432	Derivation	1	26	2020-03-23	0	NA	0	2		1	2020-03-23	68	11.3	993	61	0	0	0	0	0
1433	Derivation	1	51	2020-03-23	1	2020-03-30	0	0		0		NA	NA	443	6	0	0	0	0	0
1434	Derivation	1	80	2020-03-23	0	2020-03-27	1	1	2020-03-27	0		NA	NA	797	108	0	0	0	0	0
1435	Derivation	2	71	2020-03-23	0	NA	0	2		1	2020-03-26	NA	NA	4501	78	0	0	0	0	0
1436	Derivation	2	52	2020-03-23	1	2020-04-16	0	0		0		NA	NA	NA	45	1	0	0	0	0
1437	Derivation	1	63	2020-03-23	0	NA	0	2		1	2020-03-28	109	15.5	917	284	0	0	0	0	0
1438	Derivation	1	48	2020-03-23	1	2020-04-09	0	0		0		NA	0	325	NA	0	0	0	0	0
1439	Derivation	2	60	2020-03-23	1	2020-04-02	0	0		0		NA	NA	375	NA	0	0	0	0	0
1440	Derivation	1	95	2020-03-23	0	2020-03-25	1	1	2020-03-25	0		NA	NA	366	NA	0	0	0	0	0
1441	Derivation	2	82	2020-03-23	0	2020-03-26	1	1	2020-03-26	0		NA	NA	368	52	0	0	0	0	1
1442	Derivation	1	82	2020-03-23	0	2020-03-27	1	1	2020-03-27	0		NA	NA	NA	214	0	0	0	0	0
1443	Derivation	1	64	2020-03-23	1	2020-04-07	0	0		0		55	19.6	460	256	1	0	0	0	0
1444	Derivation	2	67	2020-03-23	1	2020-04-02	0	0		0		NA	NA	454	15	1	0	0	0	0
1445	Derivation	1	60	2020-03-23	1	2020-03-30	0	0		0		NA	NA	278	130	0	0	0	0	0
1446	Derivation	1	76	2020-03-23	0	NA	0	2		1	2020-04-07	25	55.2	378	243	0	0	0	0	0
1447	Derivation	1	65	2020-03-23	1	2020-03-30	0	0		0		NA	NA	NA	NA	0	0	0	0	0
1448	Derivation	1	62	2020-03-23	0	2020-03-27	1	1	2020-03-27	1	2020-03-23	NA	NA	NA	275	0	0	0	0	0
1449	Derivation	2	73	2020-03-23	1	2020-03-28	0	0		0		NA	NA	287	71	0	0	0	0	0
1450	Derivation	1	66	2020-03-23	1	2020-04-05	0	0		0		NA	0	467	82	0	0	0	0	0
1451	Derivation	2	80	2020-03-23	0	2020-03-24	1	1	2020-03-24	0		NA	NA	899	64	0	0	0	1	0
1452	Derivation	1	58	2020-03-23	0	NA	0	2		0		NA	NA	204	143	0	0	0	0	0
1453	Derivation	1	73	2020-03-23	1	2020-04-07	0	0		0		NA	NA	270	278	0	0	0	0	0
1454	Derivation	1	72	2020-03-23	1	2020-03-26	0	0		0		NA	NA	243	156	0	0	0	0	0
1455	Derivation	2	88	2020-03-23	0	2020-03-25	1	1	2020-03-25	0		NA	NA	523	NA	0	0	0	0	0
1456	Derivation	2	53	2020-03-23	0	2020-04-01	1	1	2020-04-01	1	2020-03-25	NA	NA	485	NA	0	0	0	0	0
1457	Derivation	1	74	2020-03-23	1	2020-03-29	0	0		0		NA	NA	498	NA	NA	NA	NA	NA	NA
1458	Derivation	1	42	2020-03-23	0	NA	0	2		1	2020-03-24	NA	NA	515	NA	0	0	0	0	0
1459	Derivation	1	73	2020-03-23	0	2020-03-25	1	1	2020-03-25	0		NA	NA	526	NA	0	0	0	0	0
1460	Derivation	1	67	2020-03-23	0	NA	0	2		0		NA	0	NA	252	0	0	0	0	0
1461	Derivation	1	87	2020-03-23	0	NA	0	2		0		NA	NA	546	57	0	0	0	0	0
1462	Derivation	2	56	2020-03-23	1	2020-04-06	0	0		0		NA	NA	367	17	0	0	0	0	0
1463	Derivation	2	69	2020-03-23	1	2020-03-31	0	0		0		NA	NA	402	400	0	0	0	0	0
1464	Derivation	1	53	2020-03-23	1	2020-03-29	0	0		0		NA	NA	1698	262	0	0	0	0	0
1465	Derivation	1	75	2020-03-23	1	2020-04-01	0	0		0		NA	NA	456	148	1	0	1	0	0
1466	Derivation	1	27	2020-03-23	0	NA	0	2		1	2020-03-31	NA	NA	212	181	0	0	0	0	0
1467	Derivation	1	81	2020-03-23	0	2020-04-02	1	1	2020-04-02	0		NA	NA	328	213	0	0	0	0	0
1468	Derivation	2	65	2020-03-23	0	NA	0	2		1	2020-03-26	NA	NA	272	NA	0	0	0	0	0
1469	Derivation	1	72	2020-03-23	1	2020-03-31	0	0		0		NA	NA	370	NA	0	0	0	0	0
1470	Derivation	1	81	2020-03-23	0	2020-03-28	1	1	2020-03-28	0		12	16.4	389	235	0	0	0	0	0
1471	Derivation	1	54	2020-03-23	1	2020-03-25	0	0		0		NA	NA	NA	88	0	0	0	0	0
1472	Derivation	2	77	2020-03-23	0	NA	0	2		1	2020-04-14	28	5.8	4501	111	0	0	0	0	0
1473	Derivation	1	72	2020-03-23	0	NA	0	2		1	2020-04-11	68	7.6	641	232	0	0	0	0	0
1474	Derivation	1	66	2020-03-23	0	2020-03-29	1	1	2020-03-29	1	2020-03-24	NA	NA	818	229	1	1	0	0	0
1475	Derivation	1	80	2020-03-23	0	2020-04-07	1	1	2020-04-07	0		30	21.6	677	352	0	0	0	0	0
1476	Derivation	2	60	2020-03-23	1	2020-03-25	0	0		0		NA	NA	326	145	0	0	0	0	0
1477	Derivation	1	43	2020-03-23	1	2020-03-25	0	0		0		NA	NA	348	65	0	0	0	0	0
1478	Derivation	2	35	2020-03-23	0	NA	0	2		0		174	2.8	211	214	0	0	0	0	0
1479	Derivation	1	54	2020-03-23	1	2020-03-25	0	0		0		NA	NA	NA	NA	0	0	0	0	0
1480	Derivation	1	77	2020-03-23	0	2020-03-31	1	1	2020-03-31	0		NA	NA	NA	NA	0	0	0	0	0
1481	Derivation	1	79	2020-03-23	1	2020-03-27	0	0		0		194	14.2	359	247	0	0	0	0	0
1482	Derivation	1	65	2020-03-23	1	2020-03-25	0	0		0		363	12.4	555	132	0	0	0	0	0
1483	Derivation	1	35	2020-03-24	1	2020-04-09	0	0		0		NA	0	187	NA	0	0	0	0	0
1484	Derivation	2	60	2020-03-24	1	2020-03-30	0	0		0		NA	NA	405	NA	0	0	0	0	0
1485	Derivation	1	67	2020-03-24	1	2020-03-31	0	0		0		NA	NA	294	158	0	0	0	0	0
1486	Derivation	1	49	2020-03-24	1	2020-03-27	0	0		0		NA	NA	294	263	0	0	0	0	0
1487	Derivation	2	80	2020-03-24	1	2020-04-03	0	0		0		NA	NA	366	309	0	1	0	0	0
1488	Derivation	1	75	2020-03-24	0	2020-04-11	1	1	2020-04-11	0		NA	NA	337	34	0	0	0	0	0
1489	Derivation	1	71	2020-03-24	1	2020-04-01	0	0		0		NA	NA	669	124	0	0	0	0	0
1490	Derivation	2	52	2020-03-24	1	2020-04-05	0	0		0		40	40.8	637	280	0	0	0	0	0
1491	Derivation	1	54	2020-03-24	1	2020-04-01	0	0		0		NA	NA	308	NA	0	0	0	0	0
1492	Derivation	1	76	2020-03-24	1	2020-03-30	0	0		0		250	0	426	219	1	0	0	0	0
1493	Derivation	2	80	2020-03-24	0	NA	0	2		0		NA	NA	NA	NA	1	0	0	0	0
1494	Derivation	1	52	2020-03-24	1	2020-04-10	0	0		0		NA	NA	319	NA	0	0	0	0	0
1495	Derivation	1	85	2020-03-24	1	2020-04-07	0	0		0		NA	NA	325	124	1	0	0	1	0
1496	Derivation	1	57	2020-03-24	0	NA	0	2		0		37	20.2	420	229	0	0	0	0	0
1497	Derivation	1	52	2020-03-24	1	2020-04-02	0	0		0		NA	NA	560	47	0	0	0	0	0
1498	Derivation	2	72	2020-03-24	1	2020-03-30	0	0		0		NA	NA	714	119	0	0	0	0	0
1499	Derivation	1	63	2020-03-24	1	2020-04-12	0	0		0		NA	NA	254	101	1	0	0	0	0
1500	Derivation	1	84	2020-03-24	0	2020-04-06	1	1	2020-04-06	0		78	18.3	894	150	0	0	0	0	0
1501	Derivation	1	63	2020-03-24	1	2020-04-02	0	0		0		35	0	NA	201	0	0	0	0	0
1502	Derivation	1	66	2020-03-24	1	2020-03-31	0	0		0		NA	NA	367	132	0	0	0	0	0
1503	Derivation	1	79	2020-03-24	0	2020-03-27	1	1	2020-03-27	0		NA	NA	NA	115	0	0	0	0	0
1504	Derivation	2	77	2020-03-24	0	NA	0	2		0		20	1	290	289	0	0	0	0	0
1505	Derivation	1	50	2020-03-24	1	2020-03-27	0	0		1	2020-03-24	335	29.6	1698	317	0	0	0	0	0
1506	Derivation	1	85	2020-03-24	0	NA	0	2		0		NA	NA	653	315	1	0	0	0	0
1507	Derivation	1	56	2020-03-24	1	2020-03-31	0	0		1	2020-03-29	NA	NA	500	191	0	0	0	0	0
1508	Derivation	1	52	2020-03-24	1	2020-04-07	0	0		0		28	10.8	419	171	0	0	0	0	0
1509	Derivation	1	57	2020-03-24	1	2020-04-30	0	0		1	2020-03-28	56	17.6	633	273	1	0	0	0	0
1510	Derivation	1	66	2020-03-24	1	2020-04-02	0	0		0		60	15.2	294	290	0	0	0	0	0
1511	Derivation	1	59	2020-03-24	0	2020-04-07	1	1	2020-04-07	1	2020-03-26	42	16.5	851	183	0	0	0	0	0
1512	Derivation	1	52	2020-03-24	1	2020-04-06	0	0		0		NA	NA	NA	NA	0	0	0	0	0
1513	Derivation	1	61	2020-03-24	1	2020-04-04	0	0		1	2020-04-01	NA	NA	NA	NA	0	0	0	0	0
1514	Derivation	1	59	2020-03-24	1	2020-03-27	0	0		1	2020-03-26	81	4.6	555	206	0	0	0	0	0
1515	Derivation	1	57	2020-03-24	1	2020-03-25	0	0		0		NA	NA	NA	286	0	0	0	0	0
1516	Derivation	1	34	2020-03-24	0	NA	0	2		1	2020-03-25	28	40.1	615	239	0	0	0	0	0
1517	Derivation	1	45	2020-03-24	1	2020-03-30	0	0		0		NA	NA	NA	NA	0	0	0	0	0
1518	Derivation	2	68	2020-03-24	1	2020-03-30	0	0		1	2020-06-27	NA	NA	292	NA	0	0	0	0	0
1519	Derivation	2	83	2020-03-24	1	2020-03-28	0	0		0		NA	NA	284	90	1	1	0	0	0
1520	Derivation	1	31	2020-03-24	1	2020-03-25	0	0		1	2020-03-25	68	26.1	678	145	0	0	0	0	0
1521	Derivation	2	60	2020-03-24	0	NA	0	2		0		NA	NA	NA	74	0	0	0	1	0
1522	Derivation	1	77	2020-03-24	1	2020-04-16	0	0		0		NA	NA	319	110	1	1	0	0	0
1523	Derivation	1	65	2020-03-24	1	2020-03-27	0	0		0		NA	NA	323	NA	0	0	0	0	0
1524	Derivation	1	50	2020-03-24	0	NA	0	2		0		NA	NA	488	NA	0	0	0	0	0
1525	Derivation	2	67	2020-03-24	0	NA	0	2		0		NA	NA	289	198	0	0	0	0	1
1526	Derivation	1	63	2020-03-24	1	2020-04-02	0	0		0		NA	NA	456	NA	0	0	0	1	0
1527	Derivation	2	58	2020-03-25	0	2020-03-27	1	1	2020-03-27	0		NA	NA	NA	NA	0	0	0	0	0
1528	Derivation	1	70	2020-03-25	1	2020-04-09	0	0		0		NA	0	NA	154	0	0	0	0	0
1529	Derivation	2	51	2020-03-25	1	2020-04-02	0	0		0		16	15	327	563	1	0	0	0	0
1530	Derivation	1	78	2020-03-25	1	2020-04-10	0	0		0		58	15.1	NA	233	0	0	0	0	0
1531	Derivation	2	63	2020-03-25	0	2020-03-31	1	1	2020-03-31	0		NA	NA	345	NA	0	0	0	0	0
1532	Derivation	1	73	2020-03-25	0	2020-03-28	1	1	2020-03-28	0		118	13.4	634	250	0	0	0	0	0
1533	Derivation	1	65	2020-03-25	0	NA	0	2		1	2020-03-25	80	41.5	462	347	0	0	0	0	0
1534	Derivation	2	55	2020-03-25	1	2020-04-14	0	0		0		35	2	375	178	0	0	0	0	0
1535	Derivation	1	62	2020-03-25	1	2020-04-07	0	0		0		17	9.3	349	409	0	0	0	0	0
1536	Derivation	2	84	2020-03-25	1	2020-03-28	0	0		0		NA	NA	463	NA	0	0	0	0	0
1537	Derivation	1	60	2020-03-25	1	2020-04-09	0	0		0		159	8.3	518	316	0	0	0	0	0
1538	Derivation	1	70	2020-03-25	1	2020-04-01	0	0		0		NA	NA	365	136	0	0	0	0	NA
1539	Derivation	1	34	2020-03-25	1	2020-03-28	0	0		0		32	13.8	241	230	0	0	0	0	0
1540	Derivation	1	65	2020-03-25	1	2020-04-09	0	0		0		NA	NA	NA	NA	0	0	0	0	0
1541	Derivation	1	58	2020-03-25	1	2020-04-07	0	0		0		NA	NA	NA	NA	0	0	0	1	0
1542	Derivation	2	79	2020-03-25	0	2020-03-31	1	1	2020-03-31	0		24	15.7	472	235	0	0	1	0	0
1543	Derivation	1	56	2020-03-25	0	NA	0	2		1	2020-03-25	NA	NA	NA	116	0	0	0	0	0
1544	Derivation	1	72	2020-03-25	1	2020-03-28	0	0		0		19	0.1	307	301	0	0	0	0	0
1545	Derivation	2	58	2020-03-25	1	2020-04-08	0	0		0		24	NA	437	225	0	0	0	0	0
1546	Derivation	2	58	2020-03-25	0	NA	0	2		0		NA	0	NA	NA	0	0	0	0	0
1547	Derivation	2	77	2020-03-25	0	NA	0	2		1	2020-04-13	NA	NA	NA	NA	0	0	0	1	0
1548	Derivation	1	42	2020-03-25	1	2020-04-03	0	0		0		164	10.2	515	192	0	0	0	0	0
1549	Derivation	1	55	2020-03-25	0	NA	0	2		1	2020-03-27	45	25.3	653	184	0	0	0	0	0
1550	Derivation	2	53	2020-03-25	1	2020-03-30	0	0		1	2020-03-30	NA	NA	NA	104	0	0	0	0	0
1551	Derivation	1	89	2020-03-25	1	2020-03-28	0	0		0		NA	NA	NA	232	0	0	0	0	0
1552	Derivation	1	79	2020-03-25	1	2020-04-07	0	0		0		52	2.4	193	250	1	0	0	0	0
1553	Derivation	1	49	2020-03-25	1	2020-04-01	0	0		0		89	0.8	330	532	0	0	0	0	0
1554	Derivation	1	58	2020-03-25	0	2020-03-26	1	1	2020-03-26	0		NA	NA	1074	55	0	0	0	0	1
1555	Derivation	1	56	2020-03-25	1	2020-04-06	0	0		0		262	15.7	1218	158	0	0	0	0	0
1556	Derivation	2	63	2020-03-25	1	2020-04-02	0	0		1	2020-03-27	NA	NA	510	66	0	0	0	0	0
1557	Derivation	1	58	2020-03-25	1	2020-04-04	0	0		1	2020-04-01	NA	NA	243	NA	0	0	0	0	0
1558	Derivation	2	58	2020-03-25	1	2020-04-02	0	0		1	2020-03-30	36	26.2	867	183	0	0	0	0	0
1559	Derivation	1	69	2020-03-25	1	2020-04-07	0	0		0		NA	6.8	NA	206	0	0	0	0	0
1560	Derivation	2	80	2020-03-25	0	NA	0	2		0		NA	NA	NA	41	1	0	0	0	0
1561	Derivation	1	72	2020-03-26	0	2020-03-27	1	1	2020-03-27	0		NA	NA	NA	NA	0	0	0	0	0
1562	Derivation	1	79	2020-03-26	0	2020-04-02	1	1	2020-04-02	0		60	8.5	1025	111	0	0	0	0	0
1563	Derivation	1	75	2020-03-26	0	NA	0	2		0		81	6.9	1036	225	0	0	0	0	0
1564	Derivation	2	87	2020-03-26	0	2020-03-27	1	1	2020-03-27	0		30	15.5	401	241	1	1	0	0	0
1565	Derivation	1	80	2020-03-26	0	2020-04-01	1	1	2020-04-01	0		NA	NA	433	14	1	0	0	1	0
1566	Derivation	1	76	2020-03-26	1	2020-04-06	0	0		0		57	0.6	432	632	1	0	0	0	0
1567	Derivation	1	72	2020-03-26	0	2020-03-28	1	1	2020-03-28	0		39	29.4	469	219	1	0	0	1	0
1568	Derivation	1	78	2020-03-26	0	2020-03-26	1	1	2020-03-26	0		NA	NA	NA	NA	1	0	0	0	0
1569	Derivation	1	64	2020-03-26	1	2020-04-07	0	0		0		48	17	534	391	0	0	0	0	0
1570	Derivation	2	41	2020-03-26	1	2020-04-01	0	0		0		12	5.2	249	288	0	0	0	0	0
1571	Derivation	1	54	2020-03-26	0	NA	0	2		0		NA	NA	NA	219	1	0	0	0	0
1572	Derivation	1	59	2020-03-26	1	2020-04-06	0	0		0		NA	NA	721	36	1	0	0	0	0
1573	Derivation	1	73	2020-03-26	0	2020-03-29	1	1	2020-03-29	0		NA	NA	1042	40	0	0	0	0	0
1574	Derivation	2	76	2020-03-26	1	2020-04-16	0	0		0		59	10.4	613	240	0	0	0	0	0
1575	Derivation	1	56	2020-03-26	1	2020-04-04	0	0		0		NA	NA	365	400	0	0	0	0	0
1576	Derivation	1	71	2020-03-26	0	2020-03-29	1	1	2020-03-29	0		41	35.4	645	318	1	0	0	0	0
1577	Derivation	1	56	2020-03-26	1	2020-03-31	0	0		0		NA	NA	NA	NA	0	0	0	0	0
1578	Derivation	1	71	2020-03-26	0	2020-04-03	1	1	2020-04-03	0		40	22.2	880	56	0	0	0	0	0
1579	Derivation	1	77	2020-03-26	0	NA	0	2		0		48	22.5	NA	254	1	0	0	1	0
1580	Derivation	1	63	2020-03-26	1	2020-04-01	0	0		1	2020-03-29	NA	NA	284	NA	1	0	0	0	0
1581	Derivation	1	65	2020-03-26	0	NA	0	2		1	2020-04-01	NA	NA	493	128	1	0	0	0	0
1582	Derivation	1	37	2020-03-26	1	2020-04-03	0	0		0		NA	NA	463	339	0	0	0	0	0
1583	Derivation	1	48	2020-03-26	1	2020-04-03	0	0		0		NA	NA	NA	161	0	0	0	0	0
1584	Derivation	1	65	2020-03-26	0	NA	0	2		0		NA	NA	474	324	1	0	0	0	0
1585	Derivation	1	60	2020-03-26	0	NA	0	2		0		NA	3.8	NA	166	0	0	0	0	0
1586	Derivation	1	74	2020-03-26	1	2020-04-03	0	0		0		NA	NA	NA	NA	0	0	0	0	0
1587	Derivation	2	67	2020-03-26	1	2020-04-08	0	0		0		NA	NA	349	NA	0	0	0	0	0
1588	Derivation	2	73	2020-03-26	1	2020-04-22	0	0		0		20	1.8	253	453	0	0	0	1	0
1589	Derivation	1	63	2020-03-26	0	2020-04-03	1	1	2020-04-03	1	2020-03-26	NA	NA	836	104	0	0	0	0	0
1590	Derivation	1	79	2020-03-26	1	2020-04-05	0	0		0		NA	NA	734	34	0	0	0	0	0
1591	Derivation	2	35	2020-03-26	1	2020-04-02	0	0		0		39	7.4	404	93	0	0	0	0	0
1592	Derivation	1	74	2020-03-26	1	2020-03-27	0	0		0		87	1.3	365	239	1	0	0	0	0
1593	Derivation	1	65	2020-03-26	1	2020-03-29	0	0		0		118	5.8	233	278	0	0	0	0	0
1594	Derivation	1	53	2020-03-26	1	2020-03-30	0	0		0		NA	NA	NA	NA	0	0	0	0	0
1595	Derivation	1	58	2020-03-26	1	2020-04-03	0	0		0		38	19.3	337	380	0	0	0	0	0
1596	Derivation	1	74	2020-03-27	1	2020-04-01	0	0		0		NA	NA	NA	NA	0	0	0	0	0
1597	Derivation	1	62	2020-03-27	0	NA	0	2		0		NA	NA	NA	NA	0	0	0	0	0
1598	Derivation	1	61	2020-03-27	1	2020-04-09	0	0		0		44	15	316	74	1	0	0	0	0
1599	Derivation	1	77	2020-03-27	1	2020-04-01	0	0		0		38	0.7	250	430	0	0	0	0	0
1600	Derivation	1	87	2020-03-27	0	2020-03-29	1	1	2020-03-29	0		14	13.2	337	76	0	0	0	0	0
1601	Derivation	1	73	2020-03-27	1	2020-04-11	0	0		0		72	8	314	431	0	0	0	0	0
1602	Derivation	2	64	2020-03-27	1	2020-04-02	0	0		0		32	4.6	434	212	0	0	0	0	0
1603	Derivation	2	78	2020-03-27	1	2020-04-09	0	0		0		NA	0	339	101	0	0	0	0	0
1604	Derivation	2	77	2020-03-27	0	NA	0	2		0		NA	NA	433	224	0	0	0	1	0
1605	Derivation	2	82	2020-03-27	0	NA	0	2		0		23	6.9	178	328	0	0	0	0	0
1606	Derivation	2	83	2020-03-27	1	2020-04-01	0	0		0		27	3.9	283	522	0	0	0	0	0
1607	Derivation	1	93	2020-03-27	1	2020-03-31	0	0		0		NA	NA	631	NA	0	0	0	0	0
1608	Derivation	2	83	2020-03-27	1	2020-03-31	0	0		0		75	2.9	302	309	0	0	0	0	0
1609	Derivation	1	76	2020-03-27	0	NA	0	2		0		16	10.8	244	91	0	0	0	1	0
1610	Derivation	1	50	2020-03-27	0	NA	0	2		1	2020-04-02	91	20.1	730	314	1	0	0	0	0
1611	Derivation	1	52	2020-03-27	1	2020-04-06	0	0		0		37	8.5	508	197	0	0	0	0	0
1612	Derivation	1	54	2020-03-27	0	NA	0	2		1	2020-04-07	22	4.3	469	234	1	1	0	0	0
1613	Derivation	1	73	2020-03-27	0	NA	0	2		0		49	2.3	595	96	0	0	0	0	0
1614	Derivation	1	69	2020-03-27	0	NA	0	2		0		24	10.4	726	127	0	1	0	0	0
1615	Derivation	1	48	2020-03-27	0	NA	0	2		0		NA	0	342	NA	1	0	0	0	0
1616	Derivation	1	75	2020-03-27	1	2020-04-08	0	0		0		NA	NA	546	NA	1	0	0	0	0
1617	Derivation	2	74	2020-03-27	0	2020-04-03	1	1	2020-04-03	0		76	14.1	333	103	0	0	0	0	0
1618	Derivation	2	79	2020-03-27	1	2020-04-02	0	0		0		110	2.7	482	184	0	0	0	0	0
1619	Derivation	1	69	2020-03-27	0	NA	1	1	2020-04-08	1	2020-03-31	NA	NA	NA	143	1	0	0	0	0
1620	Derivation	2	54	2020-03-27	0	NA	0	2		1	2020-03-31	NA	NA	196	198	0	0	0	0	0
1621	Derivation	2	77	2020-03-27	0	NA	0	2		0		NA	NA	462	300	0	0	0	0	0
1622	Derivation	2	80	2020-03-27	1	2020-04-02	0	0		0		25	7.2	688	220	0	0	0	0	0
1623	Derivation	1	46	2020-03-27	1	2020-04-04	0	0		0		NA	NA	NA	NA	0	0	0	0	0
1624	Derivation	2	81	2020-03-27	1	2020-04-03	0	0		0		16	20.8	NA	171	0	0	0	0	0
1625	Derivation	1	55	2020-03-27	0	NA	0	2		0		NA	NA	378	NA	0	0	0	0	0
1626	Derivation	1	62	2020-03-27	0	NA	0	2		1	2020-04-02	258	9	515	320	0	1	0	1	0
1627	Derivation	2	86	2020-03-27	0	NA	0	2		0		14	10.9	293	304	1	0	0	0	0
1628	Derivation	1	51	2020-03-27	1	2020-04-09	0	0		0		NA	NA	NA	128	0	0	0	0	0
1629	Derivation	2	52	2020-03-27	0	NA	0	2		1	2020-04-02	NA	NA	NA	170	0	0	0	0	0
1630	Derivation	1	77	2020-03-27	0	2020-04-05	1	1	2020-04-05	0		19	15.3	441	236	1	0	1	0	1
1631	Derivation	1	61	2020-03-27	0	NA	0	2		0		NA	NA	684	NA	1	0	0	1	0
1632	Derivation	1	59	2020-03-27	0	NA	0	2		0		117	27.7	515	210	0	0	0	0	0
1633	Derivation	1	64	2020-03-27	0	NA	0	2		0		31	9.5	488	274	0	0	0	0	0
1634	Derivation	1	63	2020-03-27	0	NA	0	2		0		NA	NA	546	NA	1	0	0	0	0
1635	Derivation	1	42	2020-03-28	1	2020-04-03	0	0		0		NA	NA	338	90	0	0	NA	0	0
1636	Derivation	2	64	2020-03-28	1	2020-04-03	0	0		0		NA	NA	226	48	0	0	0	0	0
1637	Derivation	2	84	2020-03-28	1	2020-04-02	0	0		0		26	9	418	154	0	0	0	0	0
1638	Derivation	1	49	2020-03-28	0	NA	0	2		0		NA	NA	272	98	1	0	0	0	0
1639	Derivation	1	38	2020-03-28	1	2020-04-02	0	0		0		NA	NA	424	176	0	0	0	0	0
1640	Derivation	1	66	2020-03-28	0	NA	0	2		0		32	15.3	178	279	0	0	0	0	0
1641	Derivation	2	47	2020-03-28	1	2020-04-04	0	0		0		17	NA	400	168	1	0	0	0	0
1642	Derivation	1	48	2020-03-28	1	2020-04-01	0	0		0		NA	NA	NA	NA	0	0	0	0	0
1643	Derivation	2	58	2020-03-28	1	2020-04-04	0	0		0		NA	NA	NA	NA	0	0	0	0	0
1644	Derivation	1	77	2020-03-28	1	2020-04-07	0	0		0		34	13.9	294	75	0	0	NA	0	0
1645	Derivation	1	75	2020-03-28	1	2020-04-06	0	0		0		NA	NA	NA	59	0	0	0	0	0
1646	Derivation	1	56	2020-03-28	1	2020-04-01	0	0		0		NA	NA	NA	115	0	0	0	0	0
1647	Derivation	1	83	2020-03-28	1	2020-04-08	0	0		0		NA	NA	253	143	0	0	0	0	0
1648	Derivation	2	69	2020-03-28	1	2020-04-14	0	0		0		82	NA	NA	173	0	0	0	0	0
1649	Derivation	2	49	2020-03-28	1	2020-04-01	0	0		0		NA	NA	NA	47	0	0	0	0	0
1650	Derivation	1	61	2020-03-28	1	2020-04-11	0	0		0		NA	NA	337	278	0	0	0	0	0
1651	Derivation	1	76	2020-03-28	1	2020-03-30	0	0		0		NA	NA	276	NA	1	0	0	0	0
1652	Derivation	1	60	2020-03-28	0	NA	0	2		0		NA	NA	280	21	1	0	0	0	0
1653	Derivation	1	90	2020-03-28	0	2020-03-29	1	1	2020-03-29	0		40	15.4	496	660	0	0	0	0	0
1654	Derivation	2	26	2020-03-28	0	NA	0	2		0		10	0.7	183	495	0	0	0	0	0
1655	Derivation	1	80	2020-03-29	0	NA	0	2		0		NA	NA	178	93	1	0	0	0	0
1656	Derivation	1	60	2020-03-29	1	2020-04-02	0	0		0		NA	NA	270	176	0	0	1	0	0
1657	Derivation	1	73	2020-03-29	1	2020-04-09	0	0		0		NA	NA	318	158	1	0	0	0	0
1658	Derivation	1	82	2020-03-29	1	2020-04-06	0	0		0		52	12.7	396	184	0	0	0	0	0
1659	Derivation	1	47	2020-03-29	1	2020-04-03	0	0		0		NA	NA	390	NA	0	0	0	0	0
1660	Derivation	1	54	2020-03-29	1	2020-04-02	0	0		0		NA	NA	NA	NA	0	0	0	1	0
1661	Derivation	1	69	2020-03-29	0	NA	0	2		0		NA	NA	NA	NA	0	0	0	0	0
1662	Derivation	1	31	2020-03-29	0	NA	0	2		0		121	4.9	255	549	0	0	0	0	0
1663	Derivation	2	40	2020-03-29	0	NA	0	2		0		NA	0	NA	143	1	0	0	0	0
1664	Derivation	2	91	2020-03-29	0	2020-04-06	1	1	2020-04-06	0		40	11.3	375	316	0	0	0	0	0
1665	Derivation	1	41	2020-03-29	0	NA	0	2		0		NA	0	1165	209	0	0	0	0	0
1666	Derivation	2	59	2020-03-29	1	2020-04-04	0	0		0		NA	NA	167	38	0	1	0	0	0
1667	Derivation	1	64	2020-03-29	1	2020-04-01	0	0		0		NA	NA	469	256	0	0	0	0	0
1668	Derivation	1	52	2020-03-29	1	2020-04-14	0	0		0		NA	NA	372	106	1	1	0	0	0
1669	Derivation	1	76	2020-03-29	1	2020-04-06	0	0		0		NA	NA	NA	NA	0	1	0	0	0
1670	Derivation	2	89	2020-03-29	0	2020-04-04	1	1	2020-04-04	0		53	12.9	NA	275	1	0	0	0	0
1671	Derivation	2	80	2020-03-29	0	2020-04-02	1	1	2020-04-02	0		NA	NA	544	NA	NA	NA	NA	NA	NA
1672	Derivation	2	62	2020-03-29	0	NA	0	2		0		23	NA	NA	78	0	0	0	0	0
1673	Derivation	2	55	2020-03-29	1	2020-04-02	0	0		0		64	2.8	NA	303	0	0	0	0	0
1674	Derivation	1	49	2020-03-29	1	2020-04-04	0	0		0		NA	NA	291	NA	0	0	0	0	0
1675	Derivation	1	64	2020-03-30	1	2020-04-08	0	0		0		71	0.3	224	277	0	0	0	1	0
1676	Derivation	2	92	2020-03-30	0	2020-03-31	1	1	2020-03-31	0		NA	NA	NA	NA	1	0	0	0	0
1677	Derivation	1	77	2020-03-30	1	2020-04-14	0	0		0		65	18.1	417	172	0	0	0	0	0
1678	Derivation	1	75	2020-03-30	0	NA	0	2		0		25	7.6	493	298	0	0	0	1	0
1679	Derivation	1	54	2020-03-30	1	2020-04-19	0	0		0		NA	NA	NA	197	1	0	0	0	0
1680	Derivation	1	59	2020-03-30	0	NA	0	2		1	2020-04-15	NA	0	NA	67	0	0	0	0	0
1681	Derivation	2	73	2020-03-30	1	2020-04-16	0	0		0		25	3.2	274	408	0	0	0	0	0
1682	Derivation	2	66	2020-03-30	0	NA	0	2		0		NA	NA	339	148	0	0	0	0	0
1683	Derivation	1	67	2020-03-30	0	NA	0	2		0		19	23.4	408	278	0	0	0	0	0
1684	Derivation	1	79	2020-03-30	0	2020-03-31	1	1	2020-03-31	0		41	8.3	433	184	NA	NA	NA	NA	NA
1685	Derivation	1	73	2020-03-30	0	NA	0	2		0		25	24.3	908	258	0	0	0	1	0
1686	Derivation	2	77	2020-03-30	0	NA	0	2		0		435	10.3	401	242	1	0	0	0	1
1687	Derivation	1	35	2020-03-30	0	NA	0	2		0		NA	NA	NA	195	0	0	0	0	0
1688	Derivation	1	67	2020-03-30	1	2020-04-02	0	0		0		NA	NA	NA	92	0	0	0	0	0
1689	Derivation	1	79	2020-03-30	1	2020-04-08	0	0		0		NA	NA	NA	23	1	1	0	0	0
1690	Derivation	2	74	2020-03-30	1	2020-04-17	0	0		0		23	9.7	471	300	1	0	0	0	0
1691	Derivation	2	80	2020-03-30	1	2020-04-07	0	0		0		13	4	566	167	1	0	0	0	0
1692	Derivation	1	49	2020-03-30	1	2020-04-08	0	0		1	2020-04-02	101	0	522	258	0	0	0	0	0
1693	Derivation	1	71	2020-03-30	0	NA	0	2		1	2020-04-08	NA	0	239	NA	1	0	0	0	0
1694	Derivation	1	86	2020-03-30	0	NA	0	2		0		34	1.1	229	458	0	0	0	0	0
1695	Derivation	1	74	2020-03-30	0	NA	0	2		0		NA	NA	NA	NA	0	0	0	0	0
1696	Derivation	1	69	2020-03-30	0	2020-04-04	1	1	2020-04-04	0		37	27.1	519	200	0	0	0	0	0
1697	Derivation	2	58	2020-03-30	1	2020-04-08	0	0		0		10	5.5	435	214	0	0	0	0	0
1698	Derivation	1	70	2020-03-30	1	2020-04-09	0	0		0		37	1.7	293	150	0	0	0	0	0
1699	Derivation	1	41	2020-03-30	1	2020-04-16	0	0		0		33	58.5	563	357	0	0	0	0	0
1700	Derivation	2	73	2020-03-30	1	2020-04-08	0	0		0		11	4.8	211	217	0	1	1	0	0
1701	Derivation	2	70	2020-03-30	1	2020-04-06	0	0		0		NA	NA	NA	NA	0	0	0	0	0
1702	Derivation	1	75	2020-03-30	0	NA	0	2		0		NA	NA	898	418	1	0	0	0	0
1703	Derivation	1	63	2020-03-31	1	2020-04-10	0	0		0		34	6.8	394	323	0	0	0	0	0
1704	Derivation	2	93	2020-03-31	0	2020-04-05	1	1	2020-04-05	0		NA	NA	463	NA	0	0	0	0	0
1705	Derivation	2	48	2020-03-31	1	2020-04-02	0	0		1	2020-04-02	30	2.5	346	118	0	0	0	0	1
1706	Derivation	1	81	2020-03-31	0	2020-04-03	1	1	2020-04-03	0		37	23.2	544	210	0	0	0	0	0
1707	Derivation	1	43	2020-03-31	1	2020-04-04	0	0		0		48	6.6	183	102	1	0	0	1	0
1708	Derivation	1	62	2020-03-31	0	NA	0	2		0		120	12.1	657	349	0	0	0	0	0
1709	Derivation	2	68	2020-03-31	1	2020-04-08	0	0		0		25	4.9	638	264	1	0	1	0	0
1710	Derivation	1	80	2020-03-31	1	2020-04-08	0	0		0		43	8.2	425	429	0	0	0	1	0
1711	Derivation	1	48	2020-03-31	1	2020-04-04	0	0		0		33	2	312	182	0	0	0	0	0
1712	Derivation	1	61	2020-03-31	0	NA	0	2		0		25	15.8	556	370	0	0	0	0	0
1713	Derivation	1	83	2020-03-31	0	2020-04-03	1	1	2020-04-03	0		36	15.3	818	172	0	0	0	1	0
1714	Derivation	1	82	2020-03-31	0	NA	0	2		0		69	21	867	295	0	0	0	0	0
1715	Derivation	1	59	2020-03-31	0	NA	0	2		0		NA	NA	273	NA	1	0	0	0	1
1716	Derivation	1	77	2020-03-31	1	2020-04-05	0	0		1	2020-04-05	26	19.2	455	223	0	0	0	0	0
1717	Derivation	1	56	2020-03-31	1	2020-04-08	0	0		0		38	22.4	276	99	0	0	0	0	0
1718	Derivation	2	43	2020-03-31	1	2020-04-08	0	0		0		49	4.1	400	372	0	0	0	0	0
1719	Derivation	1	64	2020-03-31	0	NA	0	2		0		NA	NA	NA	36	0	0	0	0	0
1720	Derivation	1	79	2020-03-31	0	NA	0	2		0		NA	NA	NA	254	1	0	0	0	0
1721	Derivation	1	72	2020-03-31	0	NA	0	2		0		27	2.1	294	213	0	0	0	0	0
1722	Derivation	1	75	2020-03-31	0	NA	0	2		0		17	2.9	314	230	0	0	0	1	0
1723	Derivation	1	72	2020-03-31	1	2020-04-14	0	0		0		19	17.6	230	241	1	0	1	0	0
1724	Derivation	2	63	2020-03-31	1	2020-04-06	0	0		0		80	8.2	340	157	0	0	1	0	0
1725	Derivation	2	89	2020-03-31	0	NA	0	2		0		NA	NA	289	237	1	0	0	0	0
1726	Derivation	1	71	2020-04-01	1	2020-04-10	0	0		0		102	9.7	532	320	0	0	0	0	0
1727	Derivation	2	59	2020-04-01	1	2020-04-10	0	0		0		113	2.3	418	174	0	0	0	1	0
1728	Derivation	2	59	2020-04-01	0	NA	0	2		0		NA	NA	NA	338	0	0	0	0	0
1729	Derivation	1	74	2020-04-01	1	2020-04-18	0	0		0		68	5.8	319	263	0	0	0	0	0
1730	Derivation	1	60	2020-04-01	1	2020-04-08	0	0		0		136	2.5	290	191	0	0	0	0	0
1731	Derivation	1	60	2020-04-01	0	NA	0	2		0		20	22.7	320	235	1	0	0	1	0
1732	Derivation	1	93	2020-04-01	1	2020-04-14	0	0		0		47	9.5	271	122	0	1	0	0	0
1733	Derivation	2	74	2020-04-01	1	2020-04-07	0	0		0		NA	0	NA	NA	1	0	0	0	0
1734	Derivation	1	31	2020-04-01	0	NA	0	2		0		204	4.7	886	94	0	0	0	0	0
1735	Derivation	1	61	2020-04-01	0	NA	0	2		0		37	12.6	225	329	1	0	0	0	0
1736	Derivation	1	82	2020-04-01	1	2020-04-06	0	0		0		NA	NA	386	98	0	0	0	0	0
1737	Derivation	2	69	2020-04-01	0	NA	0	2		0		26	4.5	273	155	1	0	0	0	0
1738	Derivation	1	61	2020-04-01	0	NA	0	2		0		35	0	204	347	0	0	0	0	0
1739	Derivation	2	36	2020-04-01	0	NA	0	2		0		1613	0.5	547	181	0	0	0	0	0
1740	Derivation	1	68	2020-04-01	0	NA	0	2		0		39	19.5	474	233	0	0	0	0	0
1741	Derivation	1	92	2020-04-01	0	NA	0	2		0		60	15.1	339	242	0	0	0	0	0
1742	Derivation	1	86	2020-04-01	1	2020-04-06	0	0		0		36	0.7	331	155	0	0	0	1	0
1743	Derivation	1	50	2020-04-01	1	2020-04-04	0	0		0		162	6.3	212	314	0	0	0	0	0
1744	Derivation	2	35	2020-04-01	1	2020-04-02	0	0		0		NA	NA	NA	105	0	0	0	0	0
1745	Derivation	1	54	2020-04-01	0	NA	0	2		0		73	31.1	576	241	0	0	0	0	0
1746	Derivation	1	58	2020-04-01	0	NA	0	2		0		23	4.7	411	214	0	0	0	0	0
1747	Derivation	1	90	2020-04-01	0	NA	0	2		0		128	2.8	479	194	1	0	0	0	0
1748	Derivation	2	69	2020-04-02	1	2020-04-06	0	0		0		49	0.1	252	295	0	0	0	0	0
1749	Derivation	2	88	2020-04-02	1	2020-04-10	0	0		0		NA	NA	NA	NA	0	0	0	0	0
1750	Derivation	2	55	2020-04-02	1	2020-04-05	0	0		0		NA	NA	NA	NA	0	0	0	0	0
1751	Derivation	2	53	2020-04-02	1	2020-04-06	0	0		0		NA	NA	154	62	0	0	0	0	0
1752	Derivation	2	59	2020-04-02	0	NA	0	2		0		9	15.5	289	194	1	0	0	0	0
1753	Derivation	2	62	2020-04-02	0	NA	0	2		0		32	5.2	324	270	0	0	1	0	0
1754	Derivation	1	53	2020-04-02	0	NA	0	2		0		33	6.5	367	504	0	1	0	0	0
1755	Derivation	2	47	2020-04-02	1	2020-04-22	0	0		0		22	12.8	408	681	0	0	0	0	0
1756	Derivation	1	53	2020-04-02	0	NA	0	2		0		43	0.4	196	247	0	0	0	0	0
1757	Derivation	2	89	2020-04-02	0	NA	0	2		0		290	16.9	895	429	0	0	0	0	0
1758	Derivation	2	55	2020-04-02	0	NA	0	2		0		NA	NA	239	437	0	0	0	0	0
1759	Derivation	2	78	2020-04-02	1	2020-04-10	0	0		0		17	16.2	318	283	0	0	0	0	0
1760	Derivation	2	79	2020-04-02	0	NA	0	2		0		30	2.9	268	348	1	0	0	0	0
1761	Derivation	2	78	2020-04-02	0	NA	0	2		0		15	1.9	NA	223	0	0	0	0	0
1762	Derivation	2	35	2020-04-02	1	2020-04-04	0	0		0		NA	NA	NA	148	0	0	0	0	0
1763	Derivation	1	67	2020-04-02	1	2020-04-08	0	0		0		NA	NA	NA	63	1	0	0	0	0
1764	Derivation	1	64	2020-04-02	1	2020-04-09	0	0		0		25	0	638	213	0	0	0	0	0
1765	Derivation	1	92	2020-04-02	0	NA	0	2		0		20	4.1	209	181	1	0	0	0	0
1766	Derivation	1	78	2020-04-02	0	NA	0	2		0		27	29.2	353	229	0	0	0	0	0
1767	Derivation	2	52	2020-04-02	1	2020-04-12	0	0		0		21	1.1	245	264	0	0	1	0	0
1768	Derivation	1	48	2020-04-03	1	2020-04-09	0	0		0		29	3.9	369	110	0	0	0	0	0
1769	Derivation	1	57	2020-04-03	0	NA	0	2		1	2020-04-03	49	3.6	439	339	0	0	0	NA	0
1770	Derivation	1	74	2020-04-03	0	NA	0	2		0		NA	NA	378	187	1	0	0	0	0
1771	Derivation	1	77	2020-04-03	0	NA	0	2		0		NA	7.1	268	18	1	0	0	0	0
1772	Derivation	1	63	2020-04-03	1	2020-04-11	0	0		0		NA	NA	437	207	0	0	0	0	0
1773	Derivation	1	75	2020-04-03	0	NA	0	2		0		59	7.3	400	250	0	0	0	0	0
1774	Derivation	2	85	2020-04-03	0	NA	0	2		0		24	15.4	346	348	0	0	0	0	0
1775	Derivation	1	60	2020-04-03	0	NA	0	2		0		32	9.7	388	316	1	0	0	1	0
1776	Derivation	1	79	2020-04-03	0	NA	0	2		0		47	0.2	NA	119	0	0	0	1	0
1777	Derivation	2	72	2020-04-03	0	NA	0	2		1	2020-04-08	80	16.8	NA	311	0	0	0	0	0
1778	Derivation	1	79	2020-04-03	0	2020-04-14	1	1	2020-04-14	0		66	18.1	667	305	1	0	0	0	0
1779	Derivation	1	83	2020-04-03	0	NA	0	2		0		34	8.7	289	134	0	0	0	0	0
1780	Derivation	1	83	2020-04-04	0	NA	0	2		0		39	14.7	418	414	1	0	0	0	0
1781	Derivation	1	62	2020-04-04	1	2020-04-10	0	0		0		28	2.2	216	164	0	0	0	0	0
1782	Derivation	1	54	2020-04-04	0	NA	0	2		0		55	1	257	374	0	0	0	0	0
1783	Derivation	1	40	2020-04-04	1	2020-04-06	0	0		0		NA	NA	NA	121	0	0	0	0	0
1784	Derivation	1	78	2020-04-04	1	2020-04-15	0	0		0		NA	0	340	NA	1	0	0	0	0
1785	Derivation	2	78	2020-04-04	0	NA	0	2		0		NA	NA	895	NA	0	1	0	0	0
1786	Derivation	2	60	2020-04-04	1	2020-04-09	0	0		0		NA	NA	NA	45	0	0	0	0	0
1787	Derivation	1	78	2020-04-04	0	NA	1	1	2020-04-17	0		68	11.9	320	373	0	0	0	1	0
1788	Derivation	1	72	2020-04-04	1	2020-04-10	0	0		0		NA	NA	NA	149	0	0	0	0	0
1789	Derivation	1	79	2020-04-04	1	2020-04-07	0	0		0		174	15.5	365	511	0	0	0	0	0
1790	Derivation	2	88	2020-04-04	0	NA	0	2		0		30	24.7	525	224	0	0	0	0	0
1791	Derivation	2	78	2020-04-04	1	2020-04-18	0	0		0		78	9.2	336	388	0	0	0	0	0
1792	Derivation	1	75	2020-04-04	0	NA	0	2		0		57	0.7	231	414	0	0	0	0	0
1793	Derivation	1	73	2020-04-05	0	NA	0	2		0		NA	NA	NA	57	0	0	0	1	0
1794	Derivation	1	83	2020-04-05	1	2020-04-08	0	0		0		31	8	154	272	0	0	0	0	0
1795	Derivation	1	80	2020-04-05	0	NA	0	2		0		16	3.1	181	170	1	0	0	0	0
1796	Derivation	2	84	2020-04-05	0	2020-04-17	1	1	2020-04-17	0		NA	19.6	NA	180	0	0	0	0	0
1797	Derivation	2	26	2020-04-05	0	NA	0	2		0		13	4.5	NA	269	0	0	0	0	0
1798	Derivation	1	60	2020-04-05	1	2020-04-15	0	0		0		NA	NA	231	NA	0	0	0	0	0
1799	Derivation	2	71	2020-04-05	1	2020-04-14	0	0		0		26	14.1	191	220	0	0	0	0	0
1800	Derivation	2	75	2020-04-05	0	NA	0	2		0		NA	NA	NA	NA	0	0	0	0	0
1801	Derivation	1	70	2020-04-05	1	2020-04-08	0	0		0		29	4.3	364	181	0	0	1	0	0
1802	Derivation	2	72	2020-04-05	1	2020-04-16	0	0		0		NA	NA	NA	45	0	0	0	0	0
1803	Derivation	1	78	2020-04-05	0	NA	0	2		0		NA	NA	NA	67	0	0	0	0	0
1804	Derivation	2	84	2020-04-06	1	2020-04-08	0	0		0		20	0.5	441	141	0	0	0	0	0
1805	Derivation	2	81	2020-04-06	1	2020-04-30	0	0		0		45	5.8	218	362	0	1	0	0	0
1806	Derivation	1	57	2020-04-06	1	2020-04-08	0	0		0		NA	NA	395	NA	0	0	0	0	0
1807	Derivation	2	83	2020-04-06	0	NA	0	2		0		NA	NA	907	NA	0	0	0	0	0
1808	Derivation	1	62	2020-04-06	0	NA	0	2		0		NA	NA	489	NA	NA	NA	NA	NA	NA
1809	Derivation	1	60	2020-04-06	1	2020-04-11	0	0		0		NA	NA	508	NA	0	0	0	0	0
1810	Derivation	1	60	2020-04-06	0	NA	0	2		1	2020-04-06	61	22.1	632	183	1	0	0	0	0
1811	Validation	1	80	2020-03-03	1	2020-04-02	0	0	0	0	0	101	20.9	315	317	0	0	0	0	0
1812	Validation	1	81	2020-03-07	0	0	1	1	2020-03-08	0	0	NA	11.2	269	283	0	0	0	0	0
1813	Validation	1	82	2020-03-08	1	2020-04-16	0	0	0	0	0	18	4.9	274	149	0	0	1	0	0
1814	Validation	1	45	2020-03-09	1	2020-03-23	0	0	0	0	0	43	15.1	279	168	0	0	0	0	0
1815	Validation	2	52	2020-03-09	1	2020-03-16	0	0	0	0	0	99	13.7	448	231	1	0	0	0	0
1816	Validation	2	72	2020-03-10	1	2020-03-23	0	0	0	0	0	16	11.5	218	184	0	0	0	0	0
1817	Validation	1	76	2020-03-10	1	2020-04-09	0	0	0	0	0	28	16.1	337	141	0	0	0	0	0
1818	Validation	1	52	2020-03-11	1	2020-03-23	0	0	0	0	0	17	2.1	260	192	0	0	0	0	0
1819	Validation	2	51	2020-03-11	1	2020-03-21	0	0	0	0	0	9	3.3	266	248	0	0	0	0	0
1820	Validation	1	72	2020-03-11	1	2020-03-27	0	0	0	0	0	17	17.6	201	269	0	0	1	1	0
1821	Validation	2	72	2020-03-11	1	2020-03-23	0	0	0	0	0	86	1.3	552	394	0	0	0	0	0
1822	Validation	1	80	2020-03-11	1	2020-04-03	0	0	0	0	0	61	14.6	192	366	0	0	0	0	0
1823	Validation	1	38	2020-03-11	1	2020-03-21	0	0	0	0	0	NA	1.3	205	254	0	0	0	0	0
1824	Validation	2	53	2020-03-12	1	2020-03-21	0	0	0	0	0	27	11.7	825	369	0	0	0	0	0
1825	Validation	1	53	2020-03-12	1	2020-04-01	0	0	0	0	0	74	25	306	256	0	0	0	0	0
1826	Validation	2	45	2020-03-12	1	2020-03-31	0	0	0	0	0	15	9.5	194	158	1	1	0	0	0
1827	Validation	1	66	2020-03-12	1	2020-03-30	0	0	0	0	0	15	3.8	450	174	0	0	0	0	0
1828	Validation	1	31	2020-03-12	1	2020-03-16	0	0	0	0	0	8	1.4	144	223	0	0	0	0	0
1829	Validation	1	56	2020-03-12	1	2020-04-29	0	0	0	1	2020-03-15	22	7.4	462	108	0	0	0	0	0
1830	Validation	1	74	2020-03-12	1	2020-03-27	0	0	0	0	0	19	18.2	296	227	1	1	0	0	0
1831	Validation	1	44	2020-03-12	1	2020-04-01	0	0	0	0	0	33	25.8	262	588	0	0	0	0	0
1832	Validation	1	74	2020-03-12	1	2020-03-27	0	0	0	0	0	21	42.1	338	181	1	1	0	0	0
1833	Validation	1	58	2020-03-13	1	2020-03-24	0	0	0	0	0	37	12	371	165	0	0	0	1	0
1834	Validation	1	66	2020-03-13	1	2020-04-03	0	0	0	0	0	47	12.4	207	173	1	0	1	0	0
1835	Validation	2	71	2020-03-13	1	2020-03-28	0	0	0	0	0	16	0.1	239	235	0	0	0	0	0
1836	Validation	2	63	2020-03-13	1	2020-03-21	0	0	0	0	0	25	1	220	180	0	0	0	0	0
1837	Validation	2	72	2020-03-13	1	2020-04-17	0	0	0	0	0	16	41.7	183	180	0	0	1	0	0
1838	Validation	2	56	2020-03-13	1	2020-03-29	0	0	0	0	0	32	1.6	269	165	0	0	0	0	0
1839	Validation	1	70	2020-03-13	1	2020-03-23	0	0	0	0	0	30	1.1	144	112	0	1	0	1	0
1840	Validation	2	70	2020-03-13	1	2020-04-06	0	0	0	1	2020-03-20	14	11.9	287	173	0	0	0	0	0
1841	Validation	1	31	2020-03-14	1	2020-03-27	0	0	0	0	0	20	1.1	248	112	0	0	0	0	0
1842	Validation	2	67	2020-03-14	1	2020-04-15	0	0	0	0	0	15	NA	238	245	0	0	1	0	0
1843	Validation	1	87	2020-03-14	0	0	1	1	2020-03-23	0	0	537	14.1	470	175	1	1	0	1	0
1844	Validation	2	54	2020-03-14	1	2020-03-23	0	0	0	0	0	16	1.1	NA	245	0	0	0	0	0
1845	Validation	1	60	2020-03-14	1	2020-03-28	0	0	0	0	0	55	4.7	323	421	0	1	0	0	0
1846	Validation	1	93	2020-03-14	0	0	1	1	2020-03-27	0	0	105	10	461	317	1	0	1	1	0
1847	Validation	1	42	2020-03-14	1	2020-03-21	0	0	0	0	0	113	1.3	246	129	0	0	0	0	0
1848	Validation	1	49	2020-03-14	1	2020-03-31	0	0	0	1	2020-03-14	30	26.6	433	175	0	0	0	0	0
1849	Validation	2	84	2020-03-15	0	0	1	1	2020-03-19	0	0	15	12.2	276	109	0	0	0	0	0
1850	Validation	2	33	2020-03-15	1	2020-03-21	0	0	0	0	0	263	0.7	441	263	0	0	0	0	0
1851	Validation	1	51	2020-03-15	1	2020-03-23	0	0	0	0	0	19	17.1	267	238	0	0	0	0	0
1852	Validation	1	81	2020-03-15	1	2020-03-24	0	0	0	0	0	17	2	NA	168	0	0	0	1	0
1853	Validation	2	60	2020-03-15	1	2020-04-09	0	0	0	0	0	28	15.1	424	298	0	0	1	0	0
1854	Validation	1	60	2020-03-15	1	2020-03-28	0	0	0	0	0	77	13.7	437	329	0	0	0	0	0
1855	Validation	2	55	2020-03-15	1	2020-03-30	0	0	0	0	0	9	2.6	194	353	0	0	0	0	0
1856	Validation	1	71	2020-03-16	0	0	1	1	2020-03-21	0	0	65	29.4	698	140	1	1	0	0	0
1857	Validation	1	75	2020-03-16	0	0	0	2	0	0	0	62	16	406	162	0	0	0	0	0
1858	Validation	1	81	2020-03-16	1	2020-03-26	0	0	0	0	0	33	8.2	289	110	0	1	0	1	0
1859	Validation	2	38	2020-03-16	1	2020-03-23	0	0	0	0	0	26	1.6	156	149	0	0	0	0	0
1860	Validation	1	72	2020-03-16	1	2020-04-10	0	0	0	1	2020-03-23	25	0.5	483	427	0	0	0	0	0
1861	Validation	1	81	2020-03-16	1	2020-04-15	0	0	0	0	0	32	15.8	435	254	0	0	0	0	0
1862	Validation	2	44	2020-03-16	1	2020-03-26	0	0	0	0	0	20	2.1	239	138	0	0	0	0	0
1863	Validation	1	70	2020-03-16	1	2020-04-10	0	0	0	0	0	37	2.5	372	159	1	0	0	1	0
1864	Validation	1	70	2020-03-16	1	2020-03-24	0	0	0	0	0	28	5.3	195	103	0	1	0	1	0
1865	Validation	1	76	2020-03-16	1	2020-03-31	0	0	0	0	0	14	9.9	357	158	1	0	0	1	0
1866	Validation	1	50	2020-03-17	1	2020-04-07	0	0	0	0	0	15	6.1	523	167	0	0	0	0	0
1867	Validation	1	50	2020-03-17	1	2020-04-07	0	0	0	0	0	15	6.1	523	167	0	0	0	0	0
1868	Validation	1	48	2020-03-19	1	2020-03-26	0	0	0	0	0	39	11	277	175	0	1	0	1	0
1869	Validation	1	86	2020-03-17	0	0	1	1	2020-03-22	0	0	16	16.3	298	129	0	1	0	0	0
1870	Validation	1	44	2020-03-17	1	2020-03-23	0	0	0	0	0	39	NA	172	141	0	0	0	0	0
1871	Validation	2	77	2020-03-17	1	2020-03-23	0	0	0	0	0	16	16.3	557	124	0	0	1	0	0
1872	Validation	1	51	2020-03-17	1	2020-03-25	0	0	0	0	0	22	3.3	232	140	0	0	0	0	0
1873	Validation	2	50	2020-03-17	1	2020-03-28	0	0	0	0	0	28	0.9	226	168	0	0	0	0	0
1874	Validation	1	78	2020-03-17	1	2020-03-25	0	0	0	0	0	13	2.3	238	130	0	0	0	0	0
1875	Validation	1	48	2020-03-17	1	2020-04-03	0	0	0	1	2020-03-21	24	2.6	277	94	0	0	0	0	0
1876	Validation	2	54	2020-03-17	1	2020-03-24	0	0	0	0	0	14	6.2	290	494	0	0	0	0	0
1877	Validation	2	85	2020-03-17	1	2020-03-26	0	0	0	0	0	12	1.7	197	238	0	0	0	0	0
1878	Validation	2	54	2020-03-17	1	2020-03-23	0	0	0	0	0	10	1.3	92	247	0	0	0	0	0
1879	Validation	1	69	2020-03-17	1	2020-03-27	0	0	0	0	0	14	2.5	255	172	1	0	0	0	0
1880	Validation	1	45	2020-03-17	1	2020-03-31	0	0	0	0	0	22	10.7	383	315	0	0	0	0	0
1881	Validation	1	53	2020-03-17	1	2020-03-26	0	0	0	0	0	57	9.4	489	172	0	0	0	0	0
1882	Validation	2	36	2020-03-17	1	2020-03-21	0	0	0	0	0	10	1.4	119	142	0	0	0	0	0
1883	Validation	2	56	2020-03-17	1	2020-03-23	0	0	0	0	0	11	0.9	217	124	0	0	0	0	0
1884	Validation	1	54	2020-03-17	1	2020-03-28	0	0	0	0	0	28	1.3	196	181	1	0	0	0	0
1885	Validation	2	47	2020-03-18	1	2020-03-26	0	0	0	0	0	13	NA	169	614	0	0	1	0	0
1886	Validation	1	67	2020-03-18	1	2020-04-05	0	0	0	1	2020-03-20	36	6.6	664	285	0	0	0	0	0
1887	Validation	1	67	2020-03-18	1	2020-03-25	0	0	0	0	0	33	6.4	286	205	0	0	0	0	0
1888	Validation	2	78	2020-03-18	1	2020-03-22	0	0	0	0	0	26	16.6	400	218	0	0	0	0	0
1889	Validation	1	67	2020-03-18	1	2020-03-28	0	0	0	0	0	27	9.2	429	204	0	1	0	0	0
1890	Validation	2	23	2020-03-18	1	2020-03-28	0	0	0	0	0	NA	1.2	NA	188	0	0	0	0	0
1891	Validation	2	62	2020-03-18	1	2020-03-31	0	0	0	0	0	57	14.9	272	177	0	0	0	0	0
1892	Validation	1	54	2020-03-18	1	2020-04-02	0	0	0	0	0	15	1.9	326	188	0	0	0	0	0
1893	Validation	1	80	2020-03-18	1	2020-04-02	0	0	0	0	0	15	6.7	239	130	1	0	0	0	0
1894	Validation	1	33	2020-03-18	1	2020-03-26	0	0	0	0	0	28	1.3	196	181	0	0	0	0	0
1895	Validation	1	60	2020-03-19	1	2020-03-31	0	0	0	0	0	168	17.8	389	211	1	0	0	0	0
1896	Validation	1	46	2020-03-19	1	2020-03-30	0	0	0	0	0	34	1.7	223	152	0	0	0	0	0
1897	Validation	1	53	2020-03-19	1	2020-04-17	0	0	0	1	2020-03-25	70	21.5	308	156	0	0	0	0	0
1898	Validation	2	77	2020-03-19	1	2020-04-11	0	0	0	0	0	16	0.4	275	119	0	1	0	0	0
1899	Validation	1	74	2020-03-19	1	2020-04-08	0	0	0	0	0	30	20	238	175	0	0	0	0	0
1900	Validation	1	80	2020-03-19	1	2020-03-27	0	0	0	0	0	16	8.8	242	127	0	0	0	0	0
1901	Validation	1	48	2020-03-19	1	2020-03-25	0	0	0	0	0	16	5.8	187	199	0	0	0	0	0
1902	Validation	2	50	2020-03-19	1	2020-04-02	0	0	0	0	0	29	0.7	219	197	0	0	0	0	0
1903	Validation	1	74	2020-03-19	1	2020-04-12	0	0	0	0	0	141	14.3	572	272	0	0	0	1	0
1904	Validation	1	76	2020-03-19	1	2020-04-16	0	0	0	0	0	56	15.7	454	299	0	0	0	0	0
1905	Validation	1	71	2020-03-19	1	2020-04-03	0	0	0	0	0	24	18.3	235	203	0	0	0	0	0
1906	Validation	1	56	2020-03-19	1	2020-03-29	0	0	0	0	0	35	5.2	273	503	0	0	0	0	0
1907	Validation	2	79	2020-03-19	1	2020-03-24	0	0	0	0	0	35	9.4	209	247	0	0	0	0	0
1908	Validation	2	81	2020-03-19	0	0	1	1	2020-04-06	1	2020-03-27	21	16.1	641	103	1	0	0	1	0
1909	Validation	1	57	2020-03-19	1	2020-04-11	0	0	0	0	0	574	0.3	323	284	0	0	0	0	0
1910	Validation	2	32	2020-03-19	1	2020-03-26	0	0	0	0	0	9	6.5	292	224	0	0	0	0	0
1911	Validation	1	77	2020-03-19	0	0	0	2	0	1	2020-03-25	25	23.9	324	171	0	0	0	0	0
1912	Validation	1	63	2020-03-19	1	2020-05-04	0	0	0	1	2020-03-19	56	12.6	416	180	0	0	0	0	0
1913	Validation	1	25	2020-03-19	1	2020-03-26	0	0	0	0	0	74	6.5	539	172	0	0	0	0	0
1914	Validation	1	56	2020-03-19	1	2020-04-08	0	0	0	0	0	33	6.7	420	196	0	0	0	0	0
1915	Validation	1	63	2020-03-20	1	2020-04-16	0	0	0	0	0	127	1.3	254	86	1	0	0	0	0
1916	Validation	1	81	2020-03-20	1	2020-04-10	0	0	0	0	0	15	6.5	204	247	0	0	0	1	0
1917	Validation	1	56	2020-03-20	1	2020-04-03	0	0	0	0	0	36	13.3	235	233	0	0	0	0	0
1918	Validation	2	68	2020-03-20	1	2020-03-30	0	0	0	0	0	7	2.6	209	139	0	0	0	0	0
1919	Validation	2	38	2020-03-20	1	2020-03-26	0	0	0	0	0	15	3.1	270	292	0	0	0	0	0
1920	Validation	1	54	2020-03-20	1	2020-04-01	0	0	0	0	0	33	2.3	228	154	0	0	0	0	0
1921	Validation	1	81	2020-03-20	1	2020-04-08	0	0	0	0	0	25	19	187	398	0	0	0	0	0
1922	Validation	1	74	2020-03-20	1	2020-04-08	0	0	0	0	0	25	15	288	137	0	0	0	0	0
1923	Validation	1	76	2020-03-20	1	2020-04-22	0	0	0	0	0	34	21.3	422	238	1	1	0	0	0
1924	Validation	1	41	2020-03-20	1	2020-04-06	0	0	0	1	2020-03-24	34	32.9	411	175	0	0	0	0	0
1925	Validation	1	62	2020-03-20	1	2020-04-02	0	0	0	0	0	30	5.3	216	380	0	0	0	0	0
1926	Validation	1	63	2020-03-20	0	0	0	2	0	0	0	49	0.4	203	98	0	0	0	0	0
1927	Validation	1	62	2020-03-20	0	0	1	1	2020-04-04	1	2020-03-20	34	21.2	435	245	0	1	0	0	0
1928	Validation	1	78	2020-03-20	1	2020-03-30	0	0	0	0	0	11	3.3	202	157	0	0	0	1	0
1929	Validation	2	81	2020-03-21	0	0	1	1	2020-03-27	1	2020-03-23	17	16.1	245	168	0	1	0	0	0
1930	Validation	1	58	2020-03-21	1	2020-04-08	0	0	0	0	0	68	12.3	317	564	0	0	0	0	0
1931	Validation	2	50	2020-03-21	1	2020-03-28	0	0	0	0	0	50	15.3	556	432	0	0	0	0	0
1932	Validation	1	71	2020-03-21	1	2020-04-08	0	0	0	0	0	28	5.9	326	156	1	0	0	0	1
1933	Validation	1	68	2020-03-21	1	2020-04-02	0	0	0	0	0	27	3	301	418	0	0	0	0	0
1934	Validation	1	54	2020-03-21	1	2020-04-02	0	0	0	0	0	38	3.2	276	213	0	0	0	0	0
1935	Validation	1	48	2020-03-21	1	2020-04-02	0	0	0	0	0	28	17.9	275	389	0	0	0	0	0
1936	Validation	2	82	2020-03-21	1	2020-04-09	0	0	0	0	0	51	10.1	441	198	0	0	0	0	0
1937	Validation	1	66	2020-03-21	1	2020-04-04	0	0	0	0	0	28	22.1	347	436	0	0	0	0	0
1938	Validation	1	68	2020-03-21	1	2020-04-04	0	0	0	0	0	42	16.2	423	229	0	0	0	1	0
1939	Validation	2	46	2020-03-21	1	2020-03-30	0	0	0	0	0	26	0.4	203	217	0	0	0	0	0
1940	Validation	1	48	2020-03-21	1	2020-04-09	0	0	0	0	0	69	16.4	472	206	0	0	0	0	0
1941	Validation	1	48	2020-03-21	1	2020-04-09	0	0	0	0	0	69	16.4	472	206	0	0	0	0	0
1942	Validation	2	68	2020-03-21	1	2020-03-30	0	0	0	0	0	41	14.7	340	357	1	1	0	0	0
1943	Validation	1	54	2020-03-21	1	2020-03-31	0	0	0	0	0	40	2	234	175	0	0	0	0	0
1944	Validation	2	86	2020-03-21	1	2020-04-04	0	0	0	0	0	52	5.3	198	253	0	0	0	0	0
1945	Validation	2	63	2020-03-21	1	2020-03-27	0	0	0	0	0	50	3.9	359	223	0	0	0	0	0
1946	Validation	1	76	2020-03-21	1	2020-04-10	0	0	0	0	0	73	27.6	402	337	0	0	0	0	0
1947	Validation	1	71	2020-03-21	1	2020-03-28	0	0	0	0	0	39	11.1	273	343	0	0	0	0	0
1948	Validation	2	79	2020-03-21	0	0	0	2	0	0	0	47	15.7	316	217	0	0	0	0	0
1949	Validation	1	52	2020-03-21	0	0	0	2	0	1	2020-03-21	58	3.3	202	312	0	0	0	0	0
1950	Validation	2	77	2020-03-21	1	2020-04-06	0	0	0	0	0	30	9.9	218	208	0	0	0	0	0
1951	Validation	2	74	2020-03-22	1	2020-04-17	0	0	0	0	0	9	2.4	248	412	0	0	0	0	0
1952	Validation	1	48	2020-03-22	1	2020-03-29	0	0	0	0	0	62	17.2	323	256	0	0	0	0	0
1953	Validation	2	88	2020-03-22	0	0	1	1	2020-03-27	0	0	28	19	370	124	1	0	0	1	0
1954	Validation	2	73	2020-03-22	0	0	0	2	0	1	2020-03-22	49	11.7	593	186	1	0	0	0	0
1955	Validation	1	63	2020-03-22	1	2020-04-05	0	0	0	0	0	106	14.7	487	184	0	1	0	1	0
1956	Validation	2	89	2020-03-22	1	2020-04-07	0	0	0	0	0	55	5.3	293	300	0	0	1	0	0
1957	Validation	1	69	2020-03-22	0	0	0	2	0	1	2020-03-25	49	26	437	197	1	0	0	0	0
1958	Validation	1	95	2020-03-22	0	0	1	1	2020-04-02	0	0	10	2.8	276	229	0	0	0	1	0
1959	Validation	1	71	2020-03-22	1	2020-04-29	0	0	0	0	0	35	10.7	529	153	0	0	0	0	0
1960	Validation	2	71	2020-03-22	1	2020-03-27	0	0	0	0	0	14	13.5	256	315	0	0	0	0	0
1961	Validation	1	87	2020-03-22	1	2020-04-11	0	0	0	0	0	39	30.7	53	101	0	1	0	0	0
1962	Validation	1	50	2020-03-22	1	2020-04-15	0	0	0	0	0	59	13.6	216	272	0	0	0	0	0
1963	Validation	2	46	2020-03-22	1	2020-03-27	0	0	0	0	0	15	NA	140	216	0	0	0	0	0
1964	Validation	1	56	2020-03-22	1	2020-04-05	0	0	0	0	0	53	2.1	342	133	0	0	0	0	0
1965	Validation	1	81	2020-03-22	1	2020-04-10	0	0	0	0	0	28	5.4	354	156	0	0	0	0	0
1966	Validation	1	82	2020-03-22	1	2020-04-21	0	0	0	0	0	101	27.3	528	387	0	1	0	0	0
1967	Validation	2	32	2020-03-22	1	2020-03-28	0	0	0	0	0	37	2.6	641	296	0	0	0	0	0
1968	Validation	2	76	2020-03-22	1	2020-04-03	0	0	0	0	0	25	4.2	400	233	0	1	0	0	0
1969	Validation	1	61	2020-03-22	1	2020-04-03	0	0	0	0	0	23	12.4	416	186	0	0	0	0	0
1970	Validation	1	77	2020-03-22	1	2020-04-01	0	0	0	0	0	13	6.2	198	146	0	1	0	1	0
1971	Validation	1	57	2020-03-22	1	2020-04-20	0	0	0	1	2020-03-23	38	4.2	317	209	0	0	0	0	0
1972	Validation	1	72	2020-03-22	0	0	0	2	0	1	2020-03-26	68	17.7	224	313	0	0	0	0	0
1973	Validation	1	85	2020-03-22	0	0	1	1	2020-03-23	0	0	35	35.7	402	216	0	0	0	1	0
1974	Validation	1	73	2020-03-22	1	2020-04-11	0	0	0	1	2020-03-29	31	13.3	322	152	1	0	0	1	0
1975	Validation	2	82	2020-03-22	0	0	1	1	2020-03-23	0	0	18	18.1	511	318	1	0	0	0	0
1976	Validation	1	54	2020-03-22	1	2020-04-03	0	0	0	0	0	96	3.1	438	161	0	0	0	0	0
1977	Validation	1	59	2020-03-22	1	2020-03-27	0	0	0	0	0	24	6	211	228	0	0	0	0	0
1978	Validation	1	51	2020-03-22	1	2020-04-21	0	0	0	1	2020-03-23	59	15.5	546	224	0	0	0	0	0
1979	Validation	2	62	2020-03-22	1	2020-03-30	0	0	0	0	0	36	11.7	348	362	0	0	0	0	0
1980	Validation	1	75	2020-03-22	1	2020-04-02	0	0	0	0	0	28	11.5	494	139	0	0	0	0	0
1981	Validation	1	40	2020-03-23	1	2020-04-14	0	0	0	0	0	23	11.7	335	269	0	0	0	0	0
1982	Validation	1	61	2020-03-23	1	2020-04-09	0	0	0	0	0	72	15.5	273	413	0	0	0	0	0
1983	Validation	1	55	2020-03-23	1	2020-05-04	0	0	0	0	0	19	9.4	300	114	0	0	0	0	0
1984	Validation	1	78	2020-03-23	0	0	1	1	2020-03-30	0	0	10	14.6	415	198	0	0	1	0	0
1985	Validation	2	62	2020-03-23	1	2020-04-01	0	0	0	0	0	73	2.2	258	219	0	0	0	0	0
1986	Validation	1	49	2020-03-23	1	2020-04-06	0	0	0	0	0	224	4.2	226	229	0	0	0	0	0
1987	Validation	2	20	2020-03-23	1	2020-04-02	0	0	0	0	0	23	12.1	352	414	0	0	0	0	0
1988	Validation	2	89	2020-03-23	1	2020-04-11	0	0	0	0	0	34	17.6	252	277	0	0	0	1	0
1989	Validation	1	74	2020-03-23	1	2020-04-08	0	0	0	0	0	61	3.7	291	84	0	0	0	0	0
1990	Validation	1	45	2020-03-23	1	2020-04-17	0	0	0	1	2020-03-27	NA	8.7	334	114	0	0	0	0	0
1991	Validation	2	55	2020-03-23	1	2020-04-01	0	0	0	0	0	161	6.8	287	#VALUE!	0	0	0	0	0
1992	Validation	2	62	2020-03-23	1	2020-03-31	0	0	0	0	0	75	2.9	320	182	0	0	0	0	0
1993	Validation	1	43	2020-03-23	1	2020-03-31	0	0	0	0	0	31	4.4	249	201	0	0	0	0	0
1994	Validation	1	66	2020-03-23	1	2020-04-30	0	0	0	0	0	11	9.9	275	190	1	0	0	1	0
1995	Validation	1	82	2020-03-23	1	2020-04-02	0	0	0	0	0	13	1.5	271	326	1	0	0	0	0
1996	Validation	2	93	2020-03-23	0	0	0	2	0	0	0	32	6	293	209	0	0	0	0	0
1997	Validation	1	55	2020-03-23	1	2020-04-09	0	0	0	1	2020-03-26	30	7.2	249	71	0	1	0	0	0
1998	Validation	1	53	2020-03-23	1	2020-04-07	0	0	0	0	0	19	13	361	185	0	0	0	0	0
1999	Validation	1	88	2020-03-23	1	2020-04-17	0	0	0	0	0	51	3.9	360	175	0	1	0	0	0
[truncated: 192 more rows]
